# Supplementary material for: Interface residues of transient protein-protein complexes have extensive intra-protein interactions apart from inter-protein interactions
Source: Biol Direct. 2019 Jan 15;14:1. doi: 10.1186/s13062-019-0232-2 (PMC6334431; doi:10.1186/s13062-019-0232-2)
Supplement: Supplementary file 1 — Table S1. List of transient protein-protein complexes used in the analysis (shown in green colour). PDB code of the unbound form of protein 1 is shown in pink. Where available, the PDB code of the unbound form of the second subunit is also noted (as shown in blue colour). (XLSX 16 kb) [file 13062_2019_232_MOESM1_ESM.xlsx]

## Sheet: Sheet1
		Table S1 : List of transient protein-protein complexes used in the analysis (shown in green colour). PDB code of the unbound form of protein 1 is shown in pink. The PDB code of the unbound form of the second protein in the complex is shown in blue colour.
		Complexed form			Uncomplexed form(s)
Complex PDBId	Resolution (Å)	Complex structure title	Source organism	Protein 1	Protein 1	Protein 2	Protein 2
1AY7	1.7	Ribonuclease SA complex with Barstar	Bacillus amyloliquefaciens	1RGH	Guanyloribonuclease	1A19	BARSTAR (FREE), C82A MUTANT
1B0N	1.9	SINR/SINI protein complex	Bacillus subtilis	3QQ6	The N-terminal DNA binding domain of SinR	None
1F3V	2	N-terminal domain of TRADD and the TRAF domain of TRAF2	Homo sapiens	1F2H	N-TERMINAL DOMAIN OF TRADD.	1CA4	STRUCTURE OF TNF RECEPTOR ASSOCIATED FACTOR 2 (TRAF2)
1FM0	1.45	Molybdopterin Synthase (MOAD/MOAE)	Escherichia coli	1NVJ	Deletion Mutant (Delta 141) of Molybdopterin Synthase	None
1G73	2	SMAC bound to XIAP-BIR3 domain	Homo sapiens	1FEW	SMAC	5C83	Fragment-Based Drug Discovery Targeting Inhibitor of Apoptosis Proteins: Compound 21
1GL4	2	Nidogen-1 G2/Perlecan IG3 Complex	Mus musculus	1H4U	Domain G2 of mouse nidogen-1	None
1HX1	1.9	BAG domain in complex with the HSC70 ATPASE domain	Bos taurus	1BUP	T13S MUTANT OF BOVINE 70 KILODALTON HEAT SHOCK PROTEIN	None
1JIW	1.74	APR-APRin complex	Pseudomonas aeruginosa	1AKL	ALKALINE PROTEASE FROM PSEUDOMONAS AERUGINOSA IFO3080	2RN4	Solution structure of the alkaline proteinase inhibitor APRin from Pseudomonas aeruginosa
1NRJ	1.7	Signal Recognition Particle Receptor Beta-Subunit in Complex with the SRX Domain from the Alpha-Subunit	Saccharomyces cerevisiae	2GED	Signal Recognition Particle Receptor Beta-Subunit in nucleotide-free dimerized form	None
1O6S	1.8	Internalin (Listeria monocytogenes) / E-Cadherin (human) Recognition Complex	Homo sapiens	1O6T	Internalin (INLA, Listeria monocytogenes) - functional domain, uncomplexed	2O72	Crystal Structure Analysis of human E-cadherin (1-213)
1OR7	2	Escherichia coli sigmaE with the Cytoplasmic Domain of its Anti-sigma RseA	Escherichia coli	2H27	Crystal Structure of Escherichia coli SigmaE Region 4 Bound to its-35 Element DNA	None
1PXV	1.8	Staphostatin-staphopain complex	Staphylococcus aureus	1X9Y	The prostaphopain B structure	1NYC	Staphostatins resemble lipocalins, not cystatins in fold.
1R0R	1.1	Protein Inhibitor, OMTKY3, and the Serine Protease, Subtilisin Carlsberg	Bacillus licheniformis	1SCN	INACTIVATION OF SUBTILISIN CARLSBERG BY N-(TERT-BUTOXYCARBONYL-ALANYL-PROLYL-PHENYLALANYL)-O-BENZOL HYDROXYLAMINE: FORMATION OF COVALENT ENZYME-INHIBITOR LINKAGE IN THE FORM OF A CARBAMATE DERIVATIVE	2GKR	Crystal structure of the N-terminally truncated OMTKY3-del(1-5)
1T0F	1.85	TnsA/TnsC(504-555) complex	Escherichia coli	1F1Z	TNSA, a catalytic component of the TN7 transposition system	None
1T6G	1.8	Triticum aestivum xylanase inhibitor-I in complex with aspergillus niger xylanase-I	Aspergillus niger	1T6E	Crystal Structure of the Triticum aestivum xylanase inhibitor I	1UKR	STRUCTURE OF ENDO-1,4-BETA-XYLANASE C
1TA3	1.7	Crystal Structure of xylanase (GH10) in complex with inhibitor (XIP)	Aspergillus nidulans	1OM0	crystal structure of xylanase inhibitor protein (XIP-I) from wheat	None
1UUZ	1.8	IVY:A NEW FAMILY OF PROTEIN	Gallus gallus	4PS6	Crystal structure of an inhibitor of vertebrate lysozyme (PA3902) from Pseudomonas aeruginosa PAO1 at 1.25 A resolution	132L	STRUCTURAL CONSEQUENCES OF REDUCTIVE METHYLATION OF LYSINE RESIDUES IN HEN EGG WHITE LYSOZYME: AN X-RAY ANALYSIS AT 1.8 ANGSTROMS RESOLUTION
1WQJ	1.6	Insulin-Like Growth Factors (IGFs) in complex with IGF Binding Proteins (IGFBPs)	Homo sapiens	1IMX	1.8 Angstrom crystal structure of IGF-1	None
1Z0J	1.32	Structure of GTP-Bound Rab22Q64L GTPase in complex with the minimal Rab binding domain of Rabenosyn-5	Homo sapiens	1YVD	GppNHp-Bound Rab22 GTPase	None
1Z5Y	1.94	N-Terminal Domain Of The Electron Transfer Catalyst DsbD and The Cytochrome c Biogenesis Protein CcmG	Escherichia coli	1L6P	N-terminal of DsbD (residues 20-144) from E. coli.	2B1K	Crystal structure of E. coli CcmG protein
1ZHH	1.94	Apo Form of Vibrio Harveyi LUXP Complexed with the Periplasmic Domain of LUXQ	Vibrio harveyi	1JX6	CRYSTAL STRUCTURE OF LUXP FROM VIBRIO HARVEYI COMPLEXED WITH AUTOINDUCER-2	2HJE	Crystal structure of Vibrio harveyi LuxQ periplasmic domain
1ZLH	1.7	Crystal structure of the tick carboxypeptidase inhibitor in complex with bovine carboxypeptidase A	Bos taurus	1ARL	CARBOXYPEPTIDASE A WITH ZN REMOVED	2JTO	Solution Structure of Tick Carboxypeptidase Inhibitor
2APO	1.95	Methanococcus jannaschii Cbf5 Nop10 Complex	Methanocaldococcus jannaschii	2AQC	NMR Structural analysis of archaeal Nop10	None
2CIO	1.5	Papain complexed with fragments of the Trypanosoma brucei cysteine protease inhibitor ICP.	Carica papaya	1PPN	STRUCTURE OF MONOCLINIC PAPAIN AT 1.60 ANGSTROMS RESOLUTION	None
2DFX	1.9	Carboxy terminal domain of colicin E5 complexed with its inhibitor	Escherichia coli	2DJH	Crystal structure of the carboxy-terminal ribonuclease domain of Colicin E5	None
2EJF	2	Biotin Protein Ligase (Mutations R48A and K111A) and Biotin Carboxyl Carrier Protein Complex	Pyrococcus horikoshii	2EVB	Structure of Biotin Carboxyl Carrier Protein (74Val start) from Pyrococcus horikoshi OT3 Ligand Free Form I	1WQW	Crystal Structure Of Biotin Protein Ligase From Pyrococcus Horikoshii Ot3 in complex with Biotinyl-5-AMP
2ES4	1.85	Lipase-specific foldase in complex with its cognate lipase	Burkholderia glumae	1CVL	CRYSTAL STRUCTURE OF BACTERIAL LIPASE FROM CHROMOBACTERIUM VISCOSUM ATCC 6918	None
2FCW	1.26	LDL Receptor Ligand-Binding Modules 3-4 and the Receptor Associated Protein (RAP).	Homo sapiens	2P03	The structure of receptor-associated protein(RAP)	None
2HQS	1.5	TolB/Pal complex	Escherichia coli	1CRZ	CRYSTAL STRUCTURE OF THE E. COLI TOLB PROTEIN	1OAP	Mad structure of the periplasmique domain of the Escherichia coli PAL protein
2J9U	2	ESCRT-I Vps28 C-terminus in complex with the NZF-N domain from ESCRT-II	Saccharomyces cerevisiae	2J9V	2 Angstrom X-ray structure of the yeast ESCRT-I Vps28 C-terminus	None
2UUY	1.15	Structure of a tick tryptase inhibitor in complex with bovine trypsin	Bos taurus	1HJ9	Atomic resolution structures of trypsin provide insight into structural radiation damage	2UUX	Structure of the tryptase inhibitor TdPI from a tick
2UYZ	1.4	Non-covalent complex between Ubc9 and SUMO1	Homo sapiens	1U9A	HUMAN UBIQUITIN-CONJUGATING ENZYME UBC9	2N1V	Solution structure of human SUMO1
2VN5	1.9	Dockerin-cohesin complex	[Clostridium] cellulolyticum	1G1K	COHESIN MODULE FROM THE CELLULOSOME OF CLOSTRIDIUM CELLULOLYTICUM	None
2WEL	1.9	SU6656-bound calcium/calmodulin-dependent protein kinase II delta in complex with calmodulin	Homo sapiens	2VN9	Crystal Structure of Human Calcium Calmodulin dependent Protein Kinase II delta isoform 1, CAMKD	1CLL	CALMODULIN STRUCTURE REFINED AT 1.7 ANGSTROMS RESOLUTION
2XGY	1.8	Complex of Rabbit Endogenous Lentivirus (RELIK)Capsid with Cyclophilin A	Homo sapiens	3K0M	Cryogenic structure of CypA	None
2Z0D	1.9	Human Atg4B- LC3(1-120) complex	Homo sapiens	1UGM	Crystal Structure of LC3	2CY7	The crystal structure of human Atg4B
3A8I	1.99	Crystal Structure of ET-EHred-5-CH3-THF complex	Escherichia coli	1VLO	Crystal structure of aminomethyltransferase (T protein; tetrahydrofolate-dependent) of glycine cleavage system (np417381) from Escherichia coli k12 at 1.70 A resolution	3A7L	Crystal structure of E. coli apoH-protein
3EGV	1.75	Ribosomal protein L11 methyltransferase (PrmA) in complex with trimethylated ribosomal protein L11	Thermus thermophilus	2ZBP	Crystal structure of ribosomal protein L11 methyltransferase from Thermus thermophilus in complex with S-adenosyl-L-methionine	None
3K2M	1.75	Monobody HA4/Abl1 SH2 Domain Complex	Homo sapiens	4XEY	Crystal structure of an SH2-kinase domain construct of c-Abl tyrosine kinase	None
3MN5	1.5	Actin-bound WH2 domains of Spire	Drosophila melanogaster	1J6Z	UNCOMPLEXED ACTIN	None
4CJ2	1.5	HEWL in complex with affitin H4	Gallus gallus	2XIW	Crystal structure of the Sac7d-derived IgG1-binder C3-C24S	132L	STRUCTURAL CONSEQUENCES OF REDUCTIVE METHYLATION OF LYSINE RESIDUES IN HEN EGG WHITE LYSOZYME: AN X-RAY ANALYSIS AT 1.8 ANGSTROMS RESOLUTION
4DEX	2	Voltage Dependent Calcium Channel beta-2 Subunit in Complex With The CaV2.2 I-II Linker.	Oryctolagus cuniculus	1T3S	Structural Analysis of the Voltage-Dependent Calcium Channel Beta Subunit Functional Core	None
4M3K	1.48	Single domain camelid antibody fragment cAb-H7S in complex with the BlaP beta-lactamase	Bacillus licheniformis	1I2S	BETA-LACTAMASE FROM BACILLUS LICHENIFORMIS BS3	None
4MRT	2	Phosphopantetheine Transferase Sfp in Complex with Coenzyme A and a Peptidyl Carrier Protein	Bacillus subtilis	1QR0	CRYSTAL STRUCTURE OF THE 4'-PHOSPHOPANTETHEINYL TRANSFERASE SFP-COENZYME A COMPLEX	2MD9	Solution Structure of an Active Site Mutant Pepitdyl Carrier Protein
4Q57	1.8	plectin 1a actin-binding domain/N-terminal domain of calmodulin complex	Homo sapiens	1SH6	Crystal structure of actin-binding domain of mouse plectin	1CLL	CALMODULIN STRUCTURE REFINED AT 1.7 ANGSTROMS RESOLUTION
