# Supplementary material for: Interface residues of transient protein-protein complexes have extensive intra-protein interactions apart from inter-protein interactions
Source: Biol Direct. 2019 Jan 15;14:1. doi: 10.1186/s13062-019-0232-2 (PMC6334431; doi:10.1186/s13062-019-0232-2)
Supplement: Supplementary file 2 — Table S2. List of PDB chains and percentage interface residues involved in bifurcated (both intra- and inter-chain) interactions. The first column shows the PDB code as well as the interacting chains. (XLSX 13 kb) [file 13062_2019_232_MOESM2_ESM.xlsx]

## Sheet: new_table
Table S2: List of PDB chains and percentage interface residues involved in bifurcated (both intra- and inter-chain) interactions. The first column shows the PDB code as well as the interacting chains.
PDB-id_interface chains	Chain Identifier	Number of interface-residues	Number of residues involved in bifurcated interactions	Percent-bifurcated interactions
1b0n_AB	A	27	25	92
1b0n_AB	B	22	16	72
3k2m_ABCD	A	15	8	53
3k2m_ABCD	C	22	18	81
3k2m_ABCD	B	13	9	69
3k2m_ABCD	D	21	17	80
2cio_AB	A	7	7	100
2cio_AB	B	2	0	0
2es4_AD	A	42	32	76
2es4_BE	B	44	34	77
2es4_BE	E	44	29	65
2es4_AD	D	45	33	73
1r0r_IE	I	6	5	83
1r0r_IE	E	10	10	100
4mrt_AC	A	13	12	92
4mrt_AC	C	14	10	71
4dex_AB	A	18	17	94
4dex_AB	B	13	10	76
1nrj_AB	A	16	13	81
1nrj_AB	B	16	9	56
1fm0_ED	E	14	10	71
1fm0_ED	D	19	15	78
2vn5_ABCD	A	16	12	75
2vn5_ABCD	C	9	7	77
2vn5_ABCD	B	12	8	66
2vn5_ABCD	D	11	7	63
4q57_AB	A	18	16	88
4q57_AB	B	11	7	63
1zlh_AB	A	21	18	85
1zlh_AB	B	12	10	83
1t6g_AC	A	14	7	50
1t6g_AC	C	23	22	95
1t6g_BD	B	13	7	53
1t6g_BD	D	22	21	95
1uuz_AD	A	15	10	66
1uuz_BC	C	18	15	83
1uuz_BC	B	16	10	62
1uuz_AD	D	16	13	81
1t0f_ABCD	A	41	37	90
1t0f_ABCD	C	16	14	87
1t0f_ABCD	B	37	33	89
1t0f_ABCD	D	16	14	87
1f3v_AB	A	27	2	7
1f3v_AB	B	22	0	0
2xgy_AB	A	11	6	54
2xgy_AB	B	12	12	100
1ay7_AB	A	10	7	70
1ay7_AB	B	11	11	100
3a8i_AE	A	11	7	63
3a8i_AE	E	10	6	60
1pxv_ABCD	A	32	25	78
1pxv_ABCD	C	17	13	76
1pxv_ABCD	B	28	22	78
1pxv_ABCD	D	16	13	81
3egv_AB	A	19	15	78
3egv_AB	B	25	23	92
2hqs_AH	A	21	16	76
2hqs_AH	H	17	12	70
1ta3_AB	A	12	11	91
1ta3_AB	B	14	14	100
2uyz_AB	A	8	3	37
2uyz_AB	B	10	8	80
2apo_AB	A	20	18	90
2apo_AB	B	14	9	64
1zhh_AB	A	12	7	58
1zhh_AB	B	17	13	76
2j9u_AB	A	17	13	76
2j9u_CD	C	15	13	86
2j9u_AB	B	7	7	100
2j9u_CD	D	6	6	100
1z5y_ED	E	11	10	90
1z5y_ED	D	8	7	87
4m3k_AB	A	12	11	91
4m3k_AB	B	11	10	90
1z0j_AB	A	12	9	75
1z0j_AB	B	16	13	81
2zod_AB	A	30	26	86
2zod_AB	B	29	23	79
1gl4_AB	A	13	10	76
1gl4_AB	B	12	5	41
1or7_AC	A	59	38	64
1or7_AC	C	42	29	69
1or7_BF	B	59	42	71
1or7_BF	F	42	27	64
3mn5_AS	A	12	10	83
3mn5_AS	S	11	6	54
2dfx_IE	I	21	14	66
2dfx_IE	E	17	12	70
1hx1_AB	A	13	11	84
1hx1_AB	B	15	9	60
1o6s_AB	A	20	16	80
1o6s_AB	B	18	13	72
4cj2_AD	A	23	17	73
4cj2_BC	C	13	9	69
4cj2_BC	B	22	15	68
4cj2_AD	D	12	8	66
1jiw_IP	I	14	11	78
1jiw_IP	P	18	16	88
1g73_AD	A	26	16	61
1g73_AD	C	19	15	78
1g73_BC	B	29	20	68
1g73_BC	D	17	15	88
2uuy_AB	A	11	11	100
2uuy_AB	B	7	4	57
1wqj_IB	I	14	10	71
1wqj_IB	B	17	13	76
2wel_AD	A	16	9	56
2wel_AD	D	29	26	89
2ejf_ABCD	A	35	28	80
2ejf_ABCD	C	8	6	75
2ejf_ABCD	B	40	37	92
2ejf_ABCD	D	15	11	73
2fcw_AB	A	12	6	50
2fcw_AB	B	16	15	93
