# Supplementary material for: Interface residues of transient protein-protein complexes have extensive intra-protein interactions apart from inter-protein interactions
Source: Biol Direct. 2019 Jan 15;14:1. doi: 10.1186/s13062-019-0232-2 (PMC6334431; doi:10.1186/s13062-019-0232-2)
Supplement: Supplementary file 4 — Table S3. List of interacting residues in the bound and unbound forms for those interface residues which are involved in bifurcated interactions. (please also see Additional file 1: Table S1) (XLS 231 kb) [file 13062_2019_232_MOESM4_ESM.xls]

## Sheet: Sheet1
Table S3: List of interacting residues in the bound and unbound forms for those interface residues which are involved in bifurcated interactions. (please also see Supplementary Table 1)
Protein-protein complex structure					Structure of one of the proteins in the complex but in the unbound form
PDB code	Res #	Res.	Chain identifier	List of interacting residues	PDB code	Chain identifier	Offset #	List of interacting residues
1ay7	38	GLN	A	40ARG	1rgh	A	0	-
1ay7	40	ARG	A	38GLN	1rgh	A	0	41GLU
1ay7	64	THR	A	66GLY	1rgh	A	0	66GLY
1ay7	65	ARG	A	33ASP,54GLU,69ARG	1rgh	A	0	33ASP,54GLU,69ARG
1ay7	66	GLY	A	64THR,69ARG	1rgh	A	0	64THR,69ARG
1ay7	69	ARG	A	54GLU,65ARG,66GLY,86TYR	1rgh	A	0	54GLU,65ARG,66GLY,86TYR
1ay7	86	TYR	A	37PHE,54GLU,69ARG,71ILE,82THR,89PHE	1rgh	A	0	37PHE,54GLU,69ARG,71ILE,82THR,89PHE
1ay7	17	HIS	B	30TYR	1a19	A	0	30TYR
1ay7	29	TYR	B	27PRO,44TRP	1a19	A	0	27PRO,44TRP
1ay7	31	GLY	B	33ASN	1a19	A	0	33ASN
1ay7	33	ASN	B	31GLY,35ASP,36ALA	1a19	A	0	31GLY,35ASP,36ALA
1ay7	34	LEU	B	37LEU,70VAL,73VAL	1a19	A	0	37LEU,70VAL,73VAL
1ay7	35	ASP	B	33ASN	1a19	A	0	33ASN
1ay7	36	ALA	B	30TYR,33ASN,40CYS	1a19	A	0	30TYR,33ASN,40CYS
1ay7	38	TRP	B	42THR,73VAL,77ALA	1a19	A	0	42THR,73VAL,77ALA
1ay7	39	ASP	B	42THR	1a19	A	0	42THR
1ay7	42	THR	B	38TRP,39ASP	1a19	A	0	38TRP,39ASP
1ay7	76	GLU	B	72GLN	1a19	A	0	80GLU
1b0n	103	LYS	A	100ASP	3qq6	A	0	-
1b0n	5	ARG	A	60THR,61LEU,63ASP,67GLU,9TYR	3qq6	A	0	61LEU,62LEU,63ASP,64GLU
1b0n	55	ASP	A	13LYS,92LYS	3qq6	A	0	13LYS
1b0n	57	SER	A	59HIS,60THR	3qq6	A	0	59HIS
1b0n	59	HIS	A	57SER,63ASP	3qq6	A	0	57SER
1b0n	60	THR	A	5ARG,57SER	3qq6	A	0	-
1b0n	63	ASP	A	5ARG,59HIS,65LYS,66HIS	3qq6	A	0	5ARG,65LYS
1b0n	65	LYS	A	63ASP	3qq6	A	0	63ASP
1b0n	66	HIS	A	63ASP	3qq6	A	0	64GLU,8GLN
1b0n	74	LEU	A	78TRP,82VAL	3qq6	A	0	-
1b0n	75	ASP	A	77GLU,78TRP	3qq6	A	0	-
1b0n	77	GLU	A	75ASP	3qq6	A	0	-
1b0n	78	TRP	A	74LEU,75ASP,81LEU	3qq6	A	0	-
1b0n	81	LEU	A	78TRP	3qq6	A	0	-
1b0n	82	VAL	A	74LEU,86MET	3qq6	A	0	-
1b0n	83	ARG	A	79GLU,87THR	3qq6	A	0	-
1b0n	84	ASP	A	80LYS,87THR	3qq6	A	0	-
1b0n	85	ALA	A	88SER	3qq6	A	0	-
1b0n	86	MET	A	82VAL	3qq6	A	0	-
1b0n	90	VAL	A	88SER,95PHE	3qq6	A	0	-
1b0n	92	LYS	A	55ASP	3qq6	A	0	-
1b0n	94	GLN	A	91SER	3qq6	A	0	-
1b0n	95	PHE	A	90VAL,98PHE,99LEU	3qq6	A	0	-
1b0n	98	PHE	A	95PHE,99LEU	3qq6	A	0	-
1b0n	99	LEU	A	95PHE,98PHE	3qq6	A	0	-
1b0n	11	LEU	B	13GLN,16VAL	none	-	0	-
1b0n	12	ASP	B	14GLU,15TRP	none	-	0	-
1b0n	14	GLU	B	12ASP	none	-	0	-
1b0n	15	TRP	B	12ASP,18LEU,19MET	none	-	0	-
1b0n	16	VAL	B	11LEU,20VAL	none	-	0	-
1b0n	17	GLU	B	21GLU	none	-	0	-
1b0n	18	LEU	B	15TRP	none	-	0	-
1b0n	19	MET	B	15TRP,32ILE,36LEU	none	-	0	-
1b0n	20	VAL	B	16VAL	none	-	0	-
1b0n	21	GLU	B	17GLU	none	-	0	-
1b0n	22	ALA	B	27ILE,32ILE	none	-	0	-
1b0n	27	ILE	B	22ALA,25ALA,32ILE	none	-	0	-
1b0n	32	ILE	B	19MET,22ALA,27ILE,36LEU	none	-	0	-
1b0n	33	ARG	B	30GLU	none	-	0	-
1b0n	35	TYR	B	36LEU	none	-	0	-
1b0n	36	LEU	B	19MET,32ILE,35TYR	none	-	0	-
1f3v *uncomplexed is NMR with huge structural differences	96	ARG	A	100GLN,114LEU	1f2h	A	0	-
1f3v	99	LEU	A	102SER,103LEU,114LEU,116LEU,17LEU,19VAL,45LEU,48ALA,95LEU	1f2h	A	0	103LEU
1fm0	11	ARG	D	12GLU,17ASP	none	-	0	-
1fm0	12	GLU	D	11ARG,41ARG	none	-	0	-
1fm0	5	LEU	D	18ALA,7PHE,73ALA	none	-	0	-
1fm0	50	LYS	D	48ASP	none	-	0	-
1fm0	54	ALA	D	59LEU,73ALA,75PHE	none	-	0	-
1fm0	56	ASN	D	70ASP,71GLU	none	-	0	-
1fm0	59	LEU	D	52LEU,54ALA,75PHE	none	-	0	-
1fm0	7	PHE	D	5LEU,73ALA,75PHE,8ALA	none	-	0	-
1fm0	71	GLU	D	56ASN,57GLN	none	-	0	-
1fm0	73	ALA	D	5LEU,54ALA,7PHE,75PHE	none	-	0	-
1fm0	75	PHE	D	52LEU,54ALA,59LEU,7PHE,73ALA,76PRO,78VAL	none	-	0	-
1fm0	76	PRO	D	10VAL,75PHE,77PRO,8ALA	none	-	0	-
1fm0	77	PRO	D	76PRO	none	-	0	-
1fm0	78	VAL	D	52LEU,75PHE	none	-	0	-
1fm0	8	ALA	D	7PHE,76PRO	none	-	0	-
1fm0	119	LYS	E	143ASP	1nvj	A	0	-
1fm0	123	PRO	E	122ALA,125TRP,55TYR,58MET,62ALA	1nvj	A	0	122ALA,124PHE,125TRP,55TYR,62ALA
1fm0	125	TRP	E	123PRO,136TRP,55TYR	1nvj	A	0	123PRO,55TYR
1fm0	136	TRP	E	125TRP	1nvj	A	0	-
1fm0	141	GLU	E	145GLN,148LYS	1nvj	A	0	-
1fm0	55	TYR	E	123PRO,125TRP,56PRO,58MET	1nvj	A	0	123PRO,125TRP,56PRO,58MET
1fm0	56	PRO	E	55TYR	1nvj	A	0	55TYR
1fm0	58	MET	E	123PRO,55TYR,62ALA	1nvj	A	0	55TYR
1fm0	61	LYS	E	65GLU	1nvj	A	0	-
1fm0	65	GLU	E	61LYS	1nvj	A	0	-
1g73	100	THR	A	104THR,96LEU	1few	A	0	104THR,96LEU
1g73	103	MET	A	102TRP	1few	A	0	102TRP
1g73	105	ALA	A	109SER,34LEU	1few	A	0	33PHE,34LEU
1g73	108	LEU	A	111MET	1few	A	0	33PHE
1g73	111	MET	A	108LEU	1few	A	0	-
1g73	112	ALA	A	26VAL	1few	A	0	26VAL
1g73	147	ARG	A	150GLU,151THR	1few	A	0	144GLN,150GLU,151THR
1g73	153	LEU	A	157GLN,52VAL,55LEU,56THR,59TYR,88MET	1few	A	0	52VAL,55LEU,59TYR,88MET
1g73	19	MET	A	23VAL	1few	A	0	-
1g73	2	VAL	A	3PRO	1few	A	0	-
1g73	26	VAL	A	112ALA,30THR	1few	A	0	112ALA,29SER,30THR
1g73	3	PRO	A	2VAL	1few	A	0	-
1g73	33	ASP	A	37THR	1few	A	0	-
1g73	9	GLU	A	11HIS,7LYS	1few	A	0	-
1g73	96	LEU	A	100THR,95TYR	1few	A	0	100THR,95TYR
1g73	97	LYS	A	101THR,94GLU	1few	A	0	101THR
1g73	256	LEU	C	257PRO	5c83	A	0	252ASN,254THR,257PRO
1g73	260	PRO	C	257PRO	5c83	A	0	257PRO
1g73	262	MET	C	268ARG,290TYR,301PHE	5c83	A	0	267ALA,268ARG,290TYR,301PHE
1g73	264	ASP	C	268ARG	5c83	A	0	-
1g73	270	PHE	C	269ILE	5c83	A	0	269ILE
1g73	290	TYR	C	262MET,272PHE,292LEU,301PHE	5c83	A	0	259ASN,262MET,272PHE,292LEU,301PHE
1g73	292	LEU	C	290TYR	5c83	A	0	290TYR
1g73	294	GLU	C	297LYS	5c83	A	0	297LYS
1g73	297	LYS	C	294GLU	5c83	A	0	294GLU
1g73	307	LEU	C	289PHE,298VAL,310TRP,323TRP,324TYR	5c83	A	0	289PHE,298VAL,310TRP,323TRP,324TYR
1g73	310	TRP	C	279VAL,284LEU,289PHE,296ASP,298VAL,307LEU,316PRO	5c83	A	0	278SER,279VAL,284LEU,289PHE,296ASP,298VAL,307LEU,316PRO
1g73	314	GLU	C	311LYS	5c83	A	0	309ASP,311LYS
1g73	319	GLN	C	323TRP	5c83	A	0	323TRP
1g73	323	TRP	C	307LEU,319GLN,322LYS,324TYR	5c83	A	0	307LEU,319GLN,324TYR
1g73	324	TYR	C	303CYS,306GLY,307LEU,323TRP,325PRO	5c83	A	0	251PRO,303CYS,306GLY,307LEU,323TRP,325PRO
1gl4	429	HIS	A	405ASN	1h4u	A	0	405ASN,427ASP
1gl4	431	TYR	A	401PRO,433VAL,440TYR	1h4u	A	0	401PRO,403ARG,433VAL,440TYR
1gl4	438	ARG	A	440TYR,607SER,609PHE	1h4u	A	0	440TYR,607SER,609PHE
1gl4	440	TYR	A	430SER,431TYR,438ARG,622ALA	1h4u	A	0	430SER,431TYR,433VAL,438ARG,622ALA
1gl4	442	ALA	A	618ILE	1h4u	A	0	618ILE
1gl4	609	PHE	A	438ARG,622ALA	1h4u	A	0	438ARG,622ALA
1gl4	616	GLU	A	444SER,613ASN,620ARG	1h4u	A	0	613ASN
1gl4	618	ILE	A	442ALA	1h4u	A	0	442ALA
1gl4	620	ARG	A	616GLU	1h4u	A	0	-
1gl4	622	ALA	A	440TYR,609PHE	1h4u	A	0	440TYR,609PHE
1gl4	1800	ALA	B	1799PRO	none	-	0	-
1gl4	1801	TYR	B	1770ILE,1794ALA,1803LEU	none	-	0	-
1gl4	1819	ASP	B	1805TRP	none	-	0	-
1gl4	1843	ASN	B	1769PRO,1796SER,1845PHE,1846ALA	none	-	0	-
1gl4	1846	ALA	B	1769PRO,1770ILE,1843ASN,1845PHE	none	-	0	-
1hx1	258	ARG	A	256ASN	1bup	A	0	256ASN
1hx1	261	ARG	A	265THR	1bup	A	0	265THR
1hx1	262	ARG	A	285ASP,286SER	1bup	A	0	285ASP,286SER
1hx1	265	THR	A	261ARG	1bup	A	0	261ARG
1hx1	269	ARG	A	273THR	1bup	A	0	273THR
1hx1	285	ASP	A	262ARG,294TYR	1bup	A	0	262ARG,294TYR
1hx1	286	SER	A	262ARG,292ASP	1bup	A	0	262ARG,292ASP
1hx1	292	ASP	A	286SER	1bup	A	0	286SER
1hx1	294	TYR	A	285ASP	1bup	A	0	285ASP
1hx1	57	ASN	A	53ASP	1bup	A	0	53ASP
1hx1	61	MET	A	60ALA	1bup	A	0	-
1hx1	209	ALA	B	213GLN	none	-	0	-
1hx1	212	GLU	B	216LYS	none	-	0	-
1hx1	216	LYS	B	212GLU	none	-	0	-
1hx1	222	ASP	B	218LEU	none	-	0	-
1hx1	223	THR	B	220GLU	none	-	0	-
1hx1	226	LEU	B	162LEU,224LEU,227PRO,230PHE,234ARG	none	-	0	-
1hx1	234	ARG	B	226LEU,227PRO,228GLU	none	-	0	-
1hx1	237	ARG	B	224LEU	none	-	0	-
1hx1	255	GLU	B	208LYS	none	-	0	-
1jiw	3	LEU	I	65PRO,66ALA	2rn4	A	0	5LEU
1jiw	4	ILE	I	6LEU	2rn4	A	0	-
1jiw	5	LEU	I	63PRO,65PRO	2rn4	A	0	3LEU,6LEU
1jiw	62	ARG	I	38ALA,39SER,75GLY	2rn4	A	0	-
1jiw	64	THR	I	67GLY	2rn4	A	0	67GLY
1jiw	65	PRO	I	3LEU,5LEU,66ALA	2rn4	A	0	-
1jiw	66	ALA	I	3LEU,65PRO	2rn4	A	0	-
1jiw	67	GLY	I	64THR	2rn4	A	0	64THR
1jiw	72	GLU	I	74GLY,75GLY,76LEU	2rn4	A	0	-
1jiw	74	GLY	I	72GLU	2rn4	A	0	-
1jiw	83	ARG	I	86GLU	2rn4	A	0	86GLU
1jiw	134	ALA	P	135ALA,158TYR,161ASN,169TYR	1akl	A	0	135ALA,153LEU,158TYR,161ASN
1jiw	153	LEU	P	127PHE,158TYR,161ASN	1akl	A	0	127PHE,134ALA,158TYR,161ASN
1jiw	158	TYR	P	134ALA,153LEU,155ASN,160ALA,169TYR	1akl	A	0	134ALA,153LEU,155ASN,160ALA
1jiw	169	TYR	P	134ALA,158TYR,160ALA,173THR,230TYR	1akl	A	0	160ALA,173THR,209ARG,230TYR
1jiw	176	HIS	P	177GLU,180HIS,186HIS,213VAL	1akl	A	0	177GLU,180HIS,186HIS,213VAL
1jiw	177	GLU	P	137ALA,176HIS,180HIS,186HIS	1akl	A	0	137ALA,176HIS,180HIS
1jiw	180	HIS	P	176HIS,177GLU,184LEU,186HIS	1akl	A	0	176HIS,177GLU,184LEU,186HIS
1jiw	186	HIS	P	176HIS,177GLU,180HIS,190TYR,41ARG	1akl	A	0	176HIS,180HIS,41ARG
1jiw	191	ASN	P	194GLU	1akl	A	0	-
1jiw	192	ALA	P	216TYR	1akl	A	0	-
1jiw	216	TYR	P	190TYR,192ALA,197PRO,209ARG,217TRP	1akl	A	0	209ARG,217TRP
1jiw	217	TRP	P	190TYR,197PRO,199TYR,202ALA,215SER,216TYR	1akl	A	0	197PRO,199TYR,202ALA,207ASP,215SER,216TYR
1jiw	218	GLU	P	209ARG,221ASN	1akl	A	0	221ASN
1jiw	225	ASP	P	227LYS,317LYS	1akl	A	0	227LYS,317LYS
1jiw	227	LYS	P	225ASP	1akl	A	0	225ASP,278LYS
1jiw	230	TYR	P	169TYR,209ARG	1akl	A	0	169TYR,209ARG
1nrj*beta subunit uncomplexed form is domain-swapped homodimer with huge structural changes	11	GLN	A	9THR	none	-	0	-
1nrj	133	ASN	A	135HIS,137TYR	none	-	0	-
1nrj	135	HIS	A	133ASN	none	-	0	-
1nrj	137	TYR	A	133ASN	none	-	0	-
1nrj	139	ASP	A	141LEU	none	-	0	-
1nrj	14	VAL	A	8PHE	none	-	0	-
1nrj	27	GLU	A	17GLN,31ASN	none	-	0	-
1nrj	30	ILE	A	25PHE,33PHE,34ILE,6ALA,8PHE,88VAL	none	-	0	-
1nrj	31	ASN	A	27GLU,35SER	none	-	0	-
1nrj	34	ILE	A	30ILE,33PHE,38ILE,8PHE	none	-	0	-
1nrj	38	ILE	A	34ILE	none	-	0	-
1nrj	8	PHE	A	14VAL,30ILE,33PHE,34ILE,6ALA,86TYR,88VAL	none	-	0	-
1nrj	86	TYR	A	10PRO,37LEU,77PHE,79LEU,8PHE	none	-	0	-
1nrj	55	LEU	B	43ILE,58LEU,59THR,73LEU,75ALA,85LEU	2ged	A	0	43ILE,59THR
1nrj	58	LEU	B	233ILE,240ILE,43ILE,54LEU,55LEU,78TYR,85LEU	2ged	A	0	233ILE,240ILE,43ILE,54LEU,62SER
1nrj	59	THR	B	55LEU,56THR	2ged	A	0	55LEU
1nrj	61	ASP	B	231ARG,237ARG	2ged	A	0	237ARG
1nrj	69	SER	B	52THR	2ged	A	0	-
1nrj	72	PRO	B	86VAL,88PHE,89PRO	2ged	A	0	-
1nrj	75	ALA	B	55LEU,78TYR,85LEU	2ged	A	0	-
1nrj	77	ASP	B	82GLY	2ged	A	0	-
1nrj	94	LEU	B	89PRO,96TYR	2ged	A	0	85LEU,92VAL
1o6s	150	PHE	A	152ASN	1o6t	A	0	152ASN
1o6s	170	GLU	A	148THR,168ARG	1o6t	A	0	148THR,168ARG,190GLN,192SER
1o6s	211	ARG	A	232GLU,254ASP,255GLU	1o6t	A	0	190GLN,210GLU,232GLU,254ASP,255GLU
1o6s	213	ASP	A	192SER,215SER,235ILE	1o6t	A	0	215SER,235ILE
1o6s	232	GLU	A	211ARG	1o6t	A	0	211ARG,252ASN,254ASP
1o6s	255	GLU	A	211ARG,233SER	1o6t	A	0	211ARG,233SER
1o6s	259	ASN	A	279ASP,281ALA,282ASN	1o6t	A	0	237THR,261ASN
1o6s	301	LYS	A	279ASP,323GLU	1o6t	A	0	279ASP,299GLU,323GLU
1o6s	323	GLU	A	301LYS	1o6t	A	0	301LYS
1o6s	343	TYR	A	367PHE	1o6t	A	0	367PHE
1o6s	347	TYR	A	325ASN,348PHE,367PHE,369TYR	1o6t	A	0	325ASN,348PHE,367PHE,369TYR
1o6s	348	PHE	A	347TYR,369TYR	1o6t	A	0	347TYR,369TYR
1o6s	365	ARG	A	387TRP	1o6t	A	0	386ASN,387TRP
1o6s	367	PHE	A	343TYR,347TYR,387TRP	1o6t	A	0	343TYR,347TYR,369TYR,387TRP
1o6s	387	TRP	A	365ARG,367PHE	1o6t	A	0	365ARG,367PHE,385ILE
1o6s	85	ARG	A	107ASN,84ASP	1o6t	A	0	107ASN,84ASP
1o6s	17	PHE	B	18PRO,62VAL,65PRO	2o72	A	0	18PRO,19LYS,62VAL,65PRO
1o6s	18	PRO	B	17PHE,52ILE	2o72	A	0	17PHE,52ILE
1o6s	19	LYS	B	13GLU	2o72	A	0	13GLU,14LYS,16PRO,17PHE
1o6s	2	TRP	B	-1LEU,24ILE,36TYR,4ILE,80ALA,89GLU,90ASP,92MET	2o72	A	0	-
1o6s	23	GLN	B	57THR	2o72	A	0	57THR
1o6s	30	LYS	B	29ASP	2o72	A	0	27ASN,31GLU
1o6s	4	ILE	B	2TRP,22VAL,24ILE,5PRO,7ILE,92MET,94ILE	2o72	A	0	22VAL,24ILE,5PRO,7ILE,92MET
1o6s	48	VAL	B	46PRO	2o72	A	0	46PRO
1o6s	5	PRO	B	22VAL,4ILE,6PRO	2o72	A	0	4ILE,6PRO
1o6s	59	TRP	B	57THR	2o72	A	0	57THR
1o6s	6	PRO	B	5PRO	2o72	A	0	5PRO,95LEU
1o6s	61	LYS	B	20ASN,54GLU	2o72	A	0	20ASN,54GLU
1o6s	92	MET	B	-1LEU,2TRP,4ILE,78SER,94ILE	2o72	A	0	24ILE,3VAL,4ILE,94ILE
1or7	0	HIS	A	3GLU,7ASP	2h27	A	0	-
1or7	10	LEU	A	21ALA,24LEU,25LEU	2h27	A	0	-
1or7	106	PHE	A	111ALA	2h27	A	0	-
1or7	122	MET	A	127LEU	2h27	A	0	125GLU
1or7	127	LEU	A	122MET,131VAL,185VAL	2h27	A	0	123LEU,185VAL,188LEU,189ILE
1or7	128	ARG	A	125GLU,132PHE	2h27	A	0	125GLU
1or7	13	ARG	A	18ASP	2h27	A	0	-
1or7	131	VAL	A	127LEU,132PHE,135ILE,181ILE,185VAL	2h27	A	0	130ILE,132PHE,135ILE,181ILE,185VAL
1or7	132	PHE	A	128ARG,131VAL,135ILE,151LEU	2h27	A	0	131VAL
1or7	135	ILE	A	131VAL,132PHE,138LEU,143ARG,146ILE,181ILE	2h27	A	0	131VAL,138LEU,146ILE,181ILE
1or7	146	ILE	A	135ILE,138LEU,174ILE,177ALA,181ILE	2h27	A	0	135ILE,138LEU,174ILE,177ALA,181ILE
1or7	149	ARG	A	-1SER,150GLU,153GLY,154LEU,3GLU	2h27	A	0	154LEU,156TYR
1or7	150	GLU	A	149ARG,178ARG	2h27	A	0	178ARG
1or7	151	LEU	A	132PHE	2h27	A	0	-
1or7	156	TYR	A	159ILE,167VAL,170VAL,174ILE	2h27	A	0	149ARG,167VAL,170VAL,171ARG,174ILE
1or7	175	PHE	A	176ARG	2h27	A	0	-
1or7	176	ARG	A	175PHE,179GLU	2h27	A	0	-
1or7	178	ARG	A	150GLU	2h27	A	0	150GLU,182ASP
1or7	179	GLU	A	176ARG	2h27	A	0	-
1or7	181	ILE	A	131VAL,135ILE,138LEU,146ILE,185VAL	2h27	A	0	131VAL,135ILE,146ILE,185VAL
1or7	182	ASP	A	186GLN	2h27	A	0	178ARG
1or7	185	VAL	A	127LEU,130ILE,131VAL,181ILE	2h27	A	0	127LEU,130ILE,131VAL,181ILE,189ILE
1or7	186	GLN	A	182ASP	2h27	A	0	-
1or7	20	LYS	A	18ASP	2h27	A	0	-
1or7	22	PHE	A	14VAL,25LEU,26VAL,54PHE,58TYR,61LEU	2h27	A	0	-
1or7	24	LEU	A	10LEU	2h27	A	0	-
1or7	26	VAL	A	22PHE,25LEU,54PHE	2h27	A	0	-
1or7	27	VAL	A	30GLN	2h27	A	0	-
1or7	28	ARG	A	3GLU,7ASP	2h27	A	0	-
1or7	3	GLU	A	0HIS,149ARG,28ARG,32LYS	2h27	A	0	-
1or7	30	GLN	A	27VAL	2h27	A	0	-
1or7	32	LYS	A	29TYR,3GLU	2h27	A	0	-
1or7	34	ALA	A	38SER,46VAL,50VAL	2h27	A	0	-
1or7	35	SER	A	38SER	2h27	A	0	-
1or7	50	VAL	A	33VAL,34ALA,37VAL,46VAL,54PHE	2h27	A	0	-
1or7	54	PHE	A	22PHE,26VAL,29TYR,33VAL,50VAL,74LEU	2h27	A	0	-
1or7	58	TYR	A	14VAL,22PHE	2h27	A	0	-
1or7	86	LEU	A	40TYR,41VAL,42PRO,85TYR	2h27	A	0	-
1or7	10	LEU	B	21ALA,24LEU,25LEU	2h27	D	0	-
1or7	122	MET	B	127LEU,130ILE,188LEU,189ILE	2h27	D	0	123LEU
1or7	127	LEU	B	122MET,131VAL,185VAL,189ILE	2h27	D	0	130ILE,131VAL,185VAL,188LEU,189ILE
1or7	128	ARG	B	125GLU,132PHE	2h27	D	0	125GLU
1or7	13	ARG	B	18ASP	2h27	D	0	-
1or7	131	VAL	B	127LEU,132PHE,135ILE,181ILE,185VAL	2h27	D	0	127LEU,130ILE,132PHE,135ILE,181ILE,185VAL
1or7	132	PHE	B	128ARG,131VAL,135ILE,151LEU	2h27	D	0	131VAL,135ILE
1or7	135	ILE	B	131VAL,132PHE,138LEU,143ARG,146ILE,181ILE	2h27	D	0	131VAL,132PHE,138LEU,146ILE,181ILE
1or7	146	ILE	B	135ILE,138LEU,174ILE,177ALA,181ILE	2h27	D	0	135ILE,138LEU,174ILE,177ALA,181ILE
1or7	149	ARG	B	150GLU,153GLY,154LEU,3GLU	2h27	D	0	154LEU,156TYR
1or7	150	GLU	B	149ARG,178ARG	2h27	D	0	178ARG
1or7	151	LEU	B	132PHE	2h27	D	0	-
1or7	156	TYR	B	159ILE,167VAL,170VAL,174ILE	2h27	D	0	149ARG,159ILE,167VAL,170VAL,171ARG,174ILE
1or7	178	ARG	B	150GLU	2h27	D	0	150GLU,182ASP
1or7	18	ASP	B	13ARG,20LYS,21ALA	2h27	D	0	-
1or7	181	ILE	B	131VAL,135ILE,138LEU,146ILE,177ALA,185VAL	2h27	D	0	131VAL,135ILE,146ILE,185VAL
1or7	182	ASP	B	186GLN	2h27	D	0	178ARG
1or7	185	VAL	B	127LEU,131VAL,181ILE,189ILE	2h27	D	0	127LEU,130ILE,131VAL,181ILE,189ILE
1or7	186	GLN	B	182ASP	2h27	D	0	-
1or7	189	ILE	B	122MET,127LEU,185VAL,188LEU	2h27	D	0	123LEU,127LEU,185VAL,188LEU
1or7	20	LYS	B	18ASP	2h27	D	0	-
1or7	21	ALA	B	10LEU,14VAL,18ASP,24LEU	2h27	D	0	-
1or7	22	PHE	B	14VAL,25LEU,26VAL,54PHE,57ALA,58TYR,61LEU	2h27	D	0	-
1or7	24	LEU	B	10LEU,21ALA	2h27	D	0	-
1or7	26	VAL	B	22PHE,54PHE	2h27	D	0	-
1or7	27	VAL	B	30GLN	2h27	D	0	-
1or7	28	ARG	B	3GLU,7ASP	2h27	D	0	-
1or7	3	GLU	B	149ARG,28ARG,32LYS,7ASP	2h27	D	0	-
1or7	30	GLN	B	27VAL	2h27	D	0	-
1or7	32	LYS	B	29TYR,3GLU	2h27	D	0	-
1or7	34	ALA	B	38SER,46VAL,50VAL	2h27	D	0	-
1or7	35	SER	B	38SER	2h27	D	0	-
1or7	36	LEU	B	40TYR,75TYR,78ALA,79VAL	2h27	D	0	-
1or7	40	TYR	B	36LEU,41VAL,79VAL,82ALA,83LYS,86LEU	2h27	D	0	-
1or7	50	VAL	B	33VAL,34ALA,37VAL,46VAL,54PHE	2h27	D	0	-
1or7	54	PHE	B	22PHE,26VAL,29TYR,33VAL,50VAL,74LEU	2h27	D	0	-
1or7	58	TYR	B	14VAL,19GLN,22PHE	2h27	D	0	-
1or7	75	TYR	B	29TYR,33VAL,36LEU,71TYR,74LEU	2h27	D	0	-
1or7	76	ARG	B	80ASN	2h27	D	0	-
1or7	79	VAL	B	36LEU,40TYR	2h27	D	0	-
1or7	83	LYS	B	40TYR	2h27	D	0	-
1or7	86	LEU	B	40TYR,41VAL,42PRO,87VAL	2h27	D	0	-
1or7	10	MET	F	33TRP,36TYR,40ARG	none	-	0	-
1or7	11	ASP	F	40ARG,44ARG,7SER	none	-	0	-
1or7	20	LEU	F	19LEU,23LEU,9LEU	none	-	0	-
1or7	23	LEU	F	1MET,20LEU,29MET,33TRP,6LEU,9LEU	none	-	0	-
1or7	24	ALA	F	30GLN	none	-	0	-
1or7	3	LYS	F	28GLU	none	-	0	-
1or7	30	GLN	F	24ALA	none	-	0	-
1or7	33	TRP	F	10MET,23LEU,6LEU,9LEU	none	-	0	-
1or7	36	TYR	F	10MET,39ILE,6LEU	none	-	0	-
1or7	38	LEU	F	51LEU,53PHE	none	-	0	-
1or7	39	ILE	F	36TYR,43MET	none	-	0	-
1or7	40	ARG	F	10MET,11ASP	none	-	0	-
1or7	41	ASP	F	37HIS	none	-	0	-
1or7	43	MET	F	39ILE	none	-	0	-
1or7	44	ARG	F	11ASP,46ASP	none	-	0	-
1or7	46	ASP	F	44ARG	none	-	0	-
1or7	48	PRO	F	51LEU	none	-	0	-
1or7	51	LEU	F	38LEU,48PRO,53PHE	none	-	0	-
1or7	53	PHE	F	38LEU,51LEU	none	-	0	-
1or7	54	ASP	F	58ARG	none	-	0	-
1or7	55	ILE	F	59VAL	none	-	0	-
1or7	58	ARG	F	54ASP	none	-	0	-
1or7	59	VAL	F	55ILE,60MET,63ILE	none	-	0	-
1or7	60	MET	F	59VAL,63ILE	none	-	0	-
1or7	63	ILE	F	59VAL,60MET	none	-	0	-
1or7	7	SER	F	11ASP	none	-	0	-
1or7	9	LEU	F	1MET,19LEU,20LEU,23LEU,33TRP	none	-	0	-
1pxv	213	HIS	A	215HIS	1x9y	A	0	-
1pxv	214	HIS	A	365GLU	1x9y	A	0	-
1pxv	216	HIS	A	218GLU	1x9y	A	0	-
1pxv	217	HIS	A	220ASP	1x9y	A	0	-
1pxv	218	GLU	A	216HIS	1x9y	A	0	-
1pxv	220	ASP	A	217HIS,351ASN	1x9y	A	0	-
1pxv	221	GLN	A	351ASN	1x9y	A	0	-
1pxv	236	GLN	A	362TRP	1x9y	A	0	362TRP
1pxv	237	GLN	A	240ASN,243ALA	1x9y	A	0	240ASN,242TRP,243CYS
1pxv	286	PRO	A	285PHE,325LEU,390MET	1x9y	A	0	285PHE,289MET,325LEU,338LEU
1pxv	289	MET	A	244ALA,248MET,323MET,325LEU,341ALA,390MET,393TYR	1x9y	A	0	244ALA,248MET,286PRO,323MET,325LEU,338LEU,390MET
1pxv	325	LEU	A	286PRO,289MET,302TYR,323MET,387TYR,390MET	1x9y	A	0	286PRO,289MET,302TYR,323MET,338LEU,341ALA,387TYR,390MET
1pxv	335	ASP	A	330SER,331GLN	1x9y	A	0	327GLN
1pxv	338	LEU	A	328SER,384TYR	1x9y	A	0	244ALA,285PHE,286PRO,289MET,325LEU,341ALA
1pxv	340	HIS	A	360ASN,362TRP	1x9y	A	0	243CYS,360ASN
1pxv	341	ALA	A	243ALA,244ALA,247SER,289MET,323MET	1x9y	A	0	243CYS,244ALA,247SER,323MET,325LEU,338LEU
1pxv	362	TRP	A	236GLN,340HIS,360ASN,361PRO,378LEU,380PHE,384TYR	1x9y	A	0	177LYS,180PRO,181LEU,236GLN,360ASN,378LEU
1pxv	363	ASP	A	359TRP,379SER	1x9y	A	0	137LYS,177LYS,359TRP
1pxv	365	GLU	A	214HIS	1x9y	A	0	140ASN,75SER
1pxv	377	HIS	A	383ASP	1x9y	A	0	102TYR,383ASP,98ASP,99ASN
1pxv	378	LEU	A	342LEU,358TYR,362TRP,376LEU,384TYR	1x9y	A	0	362TRP,376LEU,384TYR
1pxv	379	SER	A	363ASP	1x9y	A	0	179THR,382ARG
1pxv	380	PHE	A	362TRP,382ARG	1x9y	A	0	160THR,382ARG,92LYS
1pxv	382	ARG	A	380PHE	1x9y	A	0	162GLU,379SER,380PHE
1pxv	387	TYR	A	302TYR,325LEU	1x9y	A	0	302TYR,325LEU,336PRO
1pxv	100	SER	C	90GLN,91THR	1nyc	A	0	90GLN,91THR
1pxv	102	PRO	C	88LEU	1nyc	A	0	88LEU
1pxv	103	ILE	C	105TYR,36LEU	1nyc	A	0	105TYR,36LEU
1pxv	104	VAL	C	33ASN,88LEU	1nyc	A	0	33ASN,88LEU
1pxv	35	GLN	C	33ASN	1nyc	A	0	33ASN
1pxv	56	LEU	C	57PHE,76ILE	1nyc	A	0	57PHE,76ILE
1pxv	57	PHE	C	56LEU	1nyc	A	0	56LEU
1pxv	76	ILE	C	56LEU,78ILE	1nyc	A	0	56LEU,78ILE
1pxv	78	ILE	C	76ILE	1nyc	A	0	76ILE
1pxv	80	ASP	C	64ARG	1nyc	A	0	64ARG,90GLN
1pxv	88	LEU	C	102PRO,104VAL	1nyc	A	0	102PRO,104VAL
1pxv	90	GLN	C	100SER	1nyc	A	0	100SER,80ASP
1pxv	99	THR	C	92SER	1nyc	A	0	92SER
1pxv	100	SER	D	90GLN,91THR	1nyc	B	0	90GLN,91THR
1pxv	102	PRO	D	88LEU	1nyc	B	0	88LEU
1pxv	103	ILE	D	105TYR,36LEU	1nyc	B	0	105TYR,36LEU
1pxv	104	VAL	D	33ASN,88LEU	1nyc	B	0	33ASN,88LEU
1pxv	35	GLN	D	33ASN	1nyc	B	0	33ASN
1pxv	56	LEU	D	57PHE,76ILE	1nyc	B	0	57PHE,76ILE
1pxv	57	PHE	D	56LEU	1nyc	B	0	56LEU
1pxv	76	ILE	D	56LEU,78ILE	1nyc	B	0	56LEU,78ILE
1pxv	78	ILE	D	76ILE	1nyc	B	0	76ILE
1pxv	80	ASP	D	64ARG	1nyc	B	0	64ARG
1pxv	88	LEU	D	102PRO,104VAL	1nyc	B	0	102PRO,104VAL
1pxv	90	GLN	D	100SER	1nyc	B	0	100SER
1pxv	99	THR	D	92SER	1nyc	B	0	-
1r0r	100	GLY	E	62ASN,97ASN	1scn	E	0	97ASN
1r0r	104	TYR	E	107ILE,130SER,131GLY,135MET	1scn	E	0	108VAL,130SER,135MET
1r0r	107	ILE	E	104TYR,111ILE,126LEU,135MET,95VAL,96LEU	1scn	E	0	111ILE,126LEU,135MET,95VAL,96LEU
1r0r	126	LEU	E	107ILE,124MET,168PRO,31LEU,95VAL,96LEU	1scn	E	0	107ILE,124MET,168PRO,31LEU,95VAL,96LEU
1r0r	152	ALA	E	224SER	1scn	E	0	-
1r0r	155	ASN	E	191SER,220THR	1scn	E	0	220THR
1r0r	189	PHE	E	179ALA,187ALA	1scn	E	0	179ALA,187ALA,203ALA
1r0r	221	SER	E	125SER,64HIS	1scn	E	0	125SER,64HIS
1r0r	64	HIS	E	221SER,32ASP,62ASN	1scn	E	0	221SER,32ASP,62ASN
1r0r	96	LEU	E	107ILE,126LEU,95VAL	1scn	E	0	107ILE,126LEU,95VAL
1r0r	14	PRO	I	15ALA	2gkr	I	0	-
1r0r	15	ALA	I	14PRO,35CYS	2gkr	I	0	35CYS
1r0r	19	GLU	I	21ARG,33ASN	2gkr	I	0	17THR,21ARG,33ASN
1r0r	20	TYR	I	22PRO	2gkr	I	0	22PRO
1r0r	35	CYS	I	11TYR,15ALA,16CYS,33ASN,39ASN	2gkr	I	0	11TYR,15ALA,16CYS,33ASN
1t0f	119	CYS	A	124PHE,127PHE	1f1z	A	0	124PHE,127PHE
1t0f	120	LYS	A	74SER	1f1z	A	0	121ASP
1t0f	124	PHE	A	119CYS,123PRO,127PHE,159PRO,161PHE	1f1z	A	0	119CYS,123PRO,127PHE,159PRO,161PHE
1t0f	127	PHE	A	117VAL,119CYS,124PHE,129ILE,159PRO,161PHE,70LEU	1f1z	A	0	117VAL,119CYS,124PHE,129ILE,158ILE,159PRO,161PHE,70LEU
1t0f	129	ILE	A	115PHE,127PHE,131VAL,161PHE,163PHE,66VAL,70LEU	1f1z	A	0	115PHE,117VAL,127PHE,131VAL,163PHE,66VAL,70LEU
1t0f	137	LEU	A	143LEU,146LEU,162ILE	1f1z	A	0	143LEU,146LEU,162ILE
1t0f	143	LEU	A	137LEU,146LEU	1f1z	A	0	137LEU,146LEU
1t0f	144	GLU	A	141ARG	1f1z	A	0	141ARG
1t0f	146	LEU	A	137LEU,143LEU,160TRP,162ILE	1f1z	A	0	137LEU,143LEU,160TRP,162ILE
1t0f	147	GLU	A	150ARG,151ARG	1f1z	A	0	150ARG,151ARG
1t0f	150	ARG	A	147GLU,154GLN	1f1z	A	0	147GLU,154GLN
1t0f	151	ARG	A	147GLU	1f1z	A	0	147GLU
1t0f	160	TRP	A	128ALA,146LEU,149GLU,153TRP,162ILE	1f1z	A	0	128ALA,146LEU,149GLU,153TRP,162ILE
1t0f	161	PHE	A	124PHE,127PHE,129ILE,159PRO,163PHE	1f1z	A	0	124PHE,127PHE,159PRO,163PHE
1t0f	162	ILE	A	137LEU,146LEU,160TRP	1f1z	A	0	137LEU,146LEU,160TRP
1t0f	163	PHE	A	129ILE,131VAL,161PHE,66VAL	1f1z	A	0	129ILE,131VAL,161PHE,66VAL
1t0f	167	GLU	A	164THR	1f1z	A	0	164THR
1t0f	187	VAL	A	191LEU,192LEU,235LEU,240PHE	1f1z	A	0	192LEU,240PHE
1t0f	190	GLU	A	188SER	1f1z	A	0	194GLN
1t0f	192	LEU	A	187VAL,195LEU,235LEU,240PHE,262VAL	1f1z	A	0	187VAL,195LEU,235LEU,240PHE,262VAL
1t0f	204	GLU	A	205LYS	1f1z	A	0	200HIS,205LYS
1t0f	240	PHE	A	187VAL,192LEU,195LEU,235LEU,241ILE,260SER,262VAL,48TYR,50HIS	1f1z	A	0	187VAL,192LEU,195LEU,235LEU,241ILE,260SER,262VAL,48TYR,50HIS
1t0f	262	VAL	A	192LEU,195LEU,240PHE,48TYR	1f1z	A	0	192LEU,195LEU,240PHE,48TYR
1t0f	263	VAL	A	268LEU	1f1z	A	0	265MET
1t0f	265	MET	A	268LEU	1f1z	A	0	263VAL
1t0f	266	GLU	A	264ASN	1f1z	A	0	-
1t0f	268	LEU	A	263VAL,265MET	1f1z	A	0	-
1t0f	46	ARG	A	55VAL,57HIS	1f1z	A	0	57HIS
1t0f	48	TYR	A	240PHE,262VAL,55VAL	1f1z	A	0	240PHE,262VAL
1t0f	50	HIS	A	239GLY,240PHE,258CYS,71GLU	1f1z	A	0	239GLY,240PHE,258CYS,71GLU
1t0f	51	LYS	A	49SER,71GLU,73GLU,74SER,76VAL	1f1z	A	0	49SER,71GLU,73GLU,76VAL
1t0f	55	VAL	A	46ARG,48TYR	1f1z	A	0	-
1t0f	57	HIS	A	35VAL,46ARG,81GLU,82GLN	1f1z	A	0	46ARG,81GLU,82GLN
1t0f	66	VAL	A	115PHE,129ILE,131VAL,163PHE,168ILE,62LEU,70LEU	1f1z	A	0	115PHE,129ILE,131VAL,163PHE,70LEU
1t0f	70	LEU	A	115PHE,117VAL,127PHE,129ILE,66VAL,76VAL,79ILE	1f1z	A	0	115PHE,117VAL,127PHE,129ILE,66VAL,76VAL,79ILE
1t0f	76	VAL	A	117VAL,51LYS,70LEU,79ILE	1f1z	A	0	117VAL,51LYS,70LEU,79ILE
1t0f	97	SER	A	93ILE,94ALA	1f1z	A	0	93ILE,94ALA
1t0f	513	TRP	C	508VAL,510PRO,516LEU,525TYR	none	-	0	-
1t0f	520	ASP	C	522ARG	none	-	0	-
1t0f	521	LEU	C	524ILE,538LEU,543VAL	none	-	0	-
1t0f	522	ARG	C	520ASP	none	-	0	-
1t0f	525	TYR	C	513TRP,528ARG,534MET	none	-	0	-
1t0f	534	MET	C	524ILE,525TYR,538LEU	none	-	0	-
1t0f	538	LEU	C	521LEU,524ILE,534MET,543VAL,544ILE	none	-	0	-
1t0f	539	LYS	C	546ASP	none	-	0	-
1t0f	543	VAL	C	521LEU,538LEU,544ILE	none	-	0	-
1t0f	544	ILE	C	538LEU,543VAL	none	-	0	-
1t0f	545	VAL	C	550LEU	none	-	0	-
1t0f	547	MET	C	551PHE	none	-	0	-
1t0f	550	LEU	C	545VAL,551PHE	none	-	0	-
1t0f	551	PHE	C	547MET,550LEU	none	-	0	-
1t6g	188	PHE	A	185TRP,372LEU,373PRO,375PHE,381LEU	1t6e	X	0	185TRP,372LEU,373PRO,375PHE,381LEU
1t6g	190	GLN	A	186PRO	1t6e	X	0	186PRO
1t6g	293	GLY	A	291ASN,313THR	1t6e	X	0	291ASN,313THR
1t6g	315	LYS	A	354GLU,355ASP	1t6e	X	0	354GLU,355ASP
1t6g	355	ASP	A	315LYS,378CYS	1t6e	X	0	315LYS,378CYS
1t6g	373	PRO	A	188PHE,372LEU,375PHE	1t6e	X	0	188PHE,372LEU,375PHE
1t6g	375	PHE	A	188PHE,373PRO	1t6e	X	0	188PHE,373PRO
1t6g	10	TYR	C	39VAL	1ukr	A	0	39VAL
1t6g	115	ARG	C	113ASP,118GLU,79GLU	1ukr	A	0	113ASP,118GLU,129GLN
1t6g	117	ASN	C	126THR	1ukr	A	0	-
1t6g	118	GLU	C	115ARG	1ukr	A	0	115ARG
1t6g	120	SER	C	122THR,123GLY,77GLN	1ukr	A	0	122THR,123GLY,125SER
1t6g	121	ILE	C	164TYR,72TRP	1ukr	A	0	164TYR,72TRP
1t6g	123	GLY	C	120SER	1ukr	A	0	120SER
1t6g	129	GLN	C	112THR,79GLU	1ukr	A	0	112THR,115ARG,79GLU
1t6g	131	PHE	C	111CYS,133VAL,66TYR,81TYR,83VAL,91PRO	1ukr	A	0	111CYS,133VAL,66TYR,81TYR,83VAL,91PRO
1t6g	170	GLU	C	37ASP,65SER,81TYR	1ukr	A	0	37ASP,65SER,81TYR
1t6g	172	TRP	C	66TYR,89TYR	1ukr	A	0	64ALA,66TYR,89TYR
1t6g	173	SER	C	63SER	1ukr	A	0	63SER
1t6g	37	ASP	C	11ASN,170GLU	1ukr	A	0	11ASN,170GLU,171ALA
1t6g	39	VAL	C	10TYR,168ALA,70TYR,8GLN	1ukr	A	0	10TYR,168ALA,70TYR,8GLN
1t6g	64	SER	C	88ASP	1ukr	A	0	-
1t6g	66	TYR	C	131PHE,172TRP,58TYR,68ALA,81TYR,83VAL,86TYR,89TYR,91PRO	1ukr	A	0	131PHE,172TRP,58TYR,68ALA,81TYR,83VAL,86TYR,89TYR,91PRO
1t6g	70	TYR	C	164TYR,166VAL,168ALA,39VAL,72TRP,79GLU,81TYR	1ukr	A	0	164TYR,166VAL,168ALA,39VAL,68ALA,72TRP,79GLU,81TYR
1t6g	72	TRP	C	121ILE,127PHE,164TYR,70TYR	1ukr	A	0	121ILE,127PHE,164TYR,70TYR
1t6g	79	GLU	C	115ARG,129GLN,70TYR	1ukr	A	0	129GLN,70TYR
1t6g	81	TYR	C	131PHE,170GLU,66TYR,68ALA,70TYR,83VAL	1ukr	A	0	131PHE,170GLU,66TYR,68ALA,70TYR,83VAL
1t6g	88	ASP	C	64SER	1ukr	A	0	62GLY
1t6g	89	TYR	C	172TRP,66TYR,91PRO,94SER	1ukr	A	0	172TRP,64ALA,66TYR,91PRO
1ta3	194	TRP	A	193LYS,199LEU	1om0	A	0	199LEU
1ta3	198	ASN	A	196ASN,228HIS	1om0	A	0	196ASN,228HIS,229GLN
1ta3	199	LEU	A	194TRP	1om0	A	0	194TRP,196ASN
1ta3	228	HIS	A	198ASN	1om0	A	0	198ASN
1ta3	230	TRP	A	233PRO,266TYR	1om0	A	0	233PRO,266TYR
1ta3	233	PRO	A	230TRP,266TYR,269LEU,270ILE,273TYR	1om0	A	0	230TRP,266TYR,269LEU,270ILE,273TYR
1ta3	234	LYS	A	232HIS	1om0	A	0	232HIS
1ta3	237	TYR	A	238TYR,273TYR	1om0	A	0	238TYR,273TYR
1ta3	238	TYR	A	237TYR	1om0	A	0	237TYR
1ta3	269	LEU	A	233PRO,270ILE,273TYR	1om0	A	0	233PRO,270ILE,273TYR
1ta3	273	TYR	A	233PRO,236VAL,237TYR,241ALA,245GLN,253ILE,269LEU,270ILE,272TYR	1om0	A	0	233PRO,236VAL,237TYR,241ALA,245GLN,269LEU,270ILE,272TYR
1ta3	128	GLU	B	137ARG,204GLN,84TRP,85HIS	none	-	0	-
1ta3	131	ASN	B	135THR,136PHE	none	-	0	-
1ta3	133	ASP	B	135THR	none	-	0	-
1ta3	137	ARG	B	128GLU,132GLU,170ASP,171TYR	none	-	0	-
1ta3	140	VAL	B	101LEU,141PHE,144LEU,88LEU,92VAL	none	-	0	-
1ta3	144	LEU	B	101LEU,140VAL,145LEU,95ILE,98ALA	none	-	0	-
1ta3	171	TYR	B	137ARG,180LYS	none	-	0	-
1ta3	236	GLU	B	169ASN,204GLN,206HIS,80HIS	none	-	0	-
1ta3	266	TRP	B	18CYS,274TRP,281LEU	none	-	0	-
1ta3	274	TRP	B	238ASP,266TRP,275ARG	none	-	0	-
1ta3	43	GLU	B	18CYS,20ASP,47LYS	none	-	0	-
1ta3	47	LYS	B	43GLU,44ASN,84TRP,87GLN	none	-	0	-
1ta3	84	TRP	B	127ASN,128GLU,47LYS	none	-	0	-
1ta3	87	GLN	B	44ASN,47LYS,49ASP	none	-	0	-
1uuz	125	ASP	A	127ASN,68ARG	4ps6	A	24	151ASN,92ARG
1uuz	127	ASN	A	125ASP	4ps6	A	24	149ASP
1uuz	39	PRO	A	59CYS,61PRO	4ps6	A	24	83CYS,85PRO
1uuz	41	SER	A	57ASN	4ps6	A	24	81ASN
1uuz	5	ARG	A	2GLU,40SER,8GLU	4ps6	A	24	26GLU,32GLU,64SER
1uuz	63	ASP	A	60LYS,67ASN	4ps6	A	24	84LYS,91ASN
1uuz	64	CYS	A	59CYS	4ps6	A	24	83CYS
1uuz	91	PRO	A	95MET	4ps6	A	24	118VAL,125TYR
1uuz	93	GLU	A	97THR	4ps6	A	24	-
1uuz	95	MET	A	91PRO	4ps6	A	24	-
1uuz	114	ARG	C	34PHE	132l	A	0	34PHE
1uuz	122	ALA	C	123TRP	132l	A	0	-
1uuz	123	TRP	C	120VAL,122ALA,124ILE,29VAL,30CYS,34PHE,38PHE,5ARG	132l	A	0	120VAL,124ILE,29VAL,30CYS,34PHE,38PHE,5ARG
1uuz	125	ARG	C	119ASP,5ARG	132l	A	0	119ASP,5ARG
1uuz	2	VAL	C	38PHE	132l	A	0	-
1uuz	3	PHE	C	1LYS,11ALA,38PHE,55ILE,8LEU,88ILE	132l	A	0	11ALA,38PHE,55ILE,8LEU,88ILE
1uuz	33	LYS	C	37ASN,38PHE	132l	A	0	-
1uuz	36	SER	C	32ALA,38PHE,55ILE	132l	A	0	32ALA,38PHE,39ASN,55ILE
1uuz	37	ASN	C	33LYS	132l	A	0	-
1uuz	39	ASN	C	41GLN	132l	A	0	36SER,41GLN
1uuz	41	GLN	C	39ASN	132l	A	0	39ASN,84LEU
1uuz	42	ALA	C	57GLN	132l	A	0	57GLN
1uuz	5	ARG	C	123TRP,125ARG,127CYS	132l	A	0	123TRP,125ARG,127CYS
1uuz	52	ASP	C	46ASN,59ASN,61ARG	132l	A	0	46ASN,59ASN
1uuz	68	ARG	C	53TYR,66ASP	132l	A	0	66ASP
1wqj	28	ARG	B	31GLY,33GLY,52ARG	none	-	0	-
1wqj	32	CYS	B	6CYS	none	-	0	-
1wqj	48	VAL	B	49TYR,72LEU,73MET	none	-	0	-
1wqj	49	TYR	B	48VAL,73MET	none	-	0	-
1wqj	52	ARG	B	28ARG,29GLU,31GLY	none	-	0	-
1wqj	59	CYS	B	46CYS,47GLY,53CYS	none	-	0	-
1wqj	6	CYS	B	31GLY,32CYS	none	-	0	-
1wqj	61	PRO	B	60TYR,62PRO,65VAL,68PRO,72LEU	none	-	0	-
1wqj	68	PRO	B	61PRO,65VAL,71THR	none	-	0	-
1wqj	69	LEU	B	72LEU	none	-	0	-
1wqj	70	HIS	B	74HIS	none	-	0	-
1wqj	72	LEU	B	48VAL,61PRO,69LEU	none	-	0	-
1wqj	73	MET	B	48VAL,49TYR	none	-	0	-
1wqj	12	ASP	I	8ALA	1imx	A	0	8ALA
1wqj	13	ALA	I	5LEU,57LEU	1imx	A	0	5LEU,57LEU
1wqj	16	PHE	I	17VAL,54LEU	1imx	A	0	17VAL
1wqj	21	ARG	I	58GLU,61CYS	1imx	A	0	17VAL,18CYS,58GLU,61CYS
1wqj	23	PHE	I	11VAL,14LEU,25PHE,60TYR	1imx	A	0	11VAL,14LEU,25PHE
1wqj	24	TYR	I	62ALA	1imx	A	0	28PRO,60TYR,61CYS,62ALA,63PRO
1wqj	25	PHE	I	11VAL,23PHE,43ILE,44VAL	1imx	A	0	10LEU,11VAL,14LEU,23PHE,43ILE,44VAL
1wqj	5	LEU	I	10LEU,13ALA,57LEU	1imx	A	0	10LEU,13ALA,57LEU
1wqj	54	LEU	I	16PHE,17VAL,57LEU	1imx	A	0	17VAL,57LEU
1wqj	57	LEU	I	10LEU,13ALA,14LEU,17VAL,43ILE,5LEU,54LEU	1imx	A	0	10LEU,13ALA,14LEU,17VAL,43ILE,5LEU,54LEU
1z0j	40	ALA	A	59TRP,74TYR	1yvd	A	0	59TRP,74TYR
1z0j	42	PHE	A	57LEU,59TRP	1yvd	A	0	57LEU,59TRP
1z0j	57	LEU	A	42PHE	1yvd	A	0	42PHE
1z0j	59	TRP	A	40ALA,42PHE,74TYR	1yvd	A	0	40ALA,42PHE,7LYS,74TYR
1z0j	67	PHE	A	38ILE,62ALA,64LEU,66ARG,70LEU	1yvd	A	0	38ILE,62ALA,66ARG,70LEU
1z0j	7	LYS	A	76ARG	1yvd	A	0	59TRP,73MET,74TYR,76ARG
1z0j	70	LEU	A	67PHE,73MET,74TYR	1yvd	A	0	67PHE,73MET,74TYR
1z0j	73	MET	A	70LEU,72PRO,74TYR	1yvd	A	0	7LYS,70LEU,74TYR
1z0j	74	TYR	A	40ALA,59TRP,70LEU,73MET,78SER,9CYS	1yvd	A	0	40ALA,59TRP,7LYS,70LEU,71ALA,73MET,78SER
1z0j	734	ILE	B	738LEU,739LEU,779GLN	none	-	0	-
1z0j	738	LEU	B	734ILE	none	-	0	-
1z0j	739	LEU	B	734ILE,743ILE,772LEU,776LEU	none	-	0	-
1z0j	742	GLN	B	745ASN	none	-	0	-
1z0j	745	ASN	B	742GLN	none	-	0	-
1z0j	746	ILE	B	749TYR,750ILE,765LEU,769LEU,772LEU	none	-	0	-
1z0j	749	TYR	B	746ILE,765LEU	none	-	0	-
1z0j	764	VAL	B	765LEU	none	-	0	-
1z0j	765	LEU	B	746ILE,749TYR,750ILE,753ALA,764VAL	none	-	0	-
1z0j	767	GLU	B	771GLU	none	-	0	-
1z0j	771	GLU	B	767GLU,775THR	none	-	0	-
1z0j	772	LEU	B	739LEU,743ILE,746ILE	none	-	0	-
1z0j	775	THR	B	771GLU	none	-	0	-
1z5y	108	PHE	D	104ALA,11PHE,110TYR	1l6p	A	0	-
1z5y	11	PHE	D	104ALA,106ALA,108PHE,110TYR,39TYR,9SER	1l6p	A	0	-
1z5y	110	TYR	D	101GLN,104ALA,108PHE,11PHE,111PRO,12VAL,14ALA,17ALA,18PHE,39TYR	1l6p	A	0	-
1z5y	111	PRO	D	110TYR,112PRO	1l6p	A	0	-
1z5y	70	PHE	D	71TYR	1l6p	A	0	-
1z5y	71	TYR	D	70PHE	1l6p	A	0	-
1z5y	9	SER	D	11PHE	1l6p	A	0	-
1z5y	105	TYR	E	106LYS,140VAL,143ALA,75VAL,77ALA,79TRP	2b1k	A	0	103MET,106LYS,140VAL,143ALA,75VAL,77ALA,79TRP
1z5y	141	TYR	E	145GLU,160ALA	2b1k	A	0	145GLU,158ARG,160ALA,36LEU
1z5y	144	PRO	E	143ALA	2b1k	A	0	143ALA
1z5y	157	TYR	E	148LEU,171GLU,172ILE,175LEU	2b1k	A	0	148LEU,171GLU,172ILE,175LEU
1z5y	158	ARG	E	138LEU,147PHE	2b1k	A	0	139GLY,141TYR,145GLU,37GLU
1z5y	160	ALA	E	141TYR	2b1k	A	0	141TYR,36LEU
1z5y	171	GLU	E	157TYR,159HIS,166ARG	2b1k	A	0	157TYR,159HIS,166ARG
1z5y	78	THR	E	107ASP	2b1k	A	0	107ASP
1z5y	79	TRP	E	105TYR,106LYS,77ALA	2b1k	A	0	105TYR,106LYS,143ALA,77ALA
1z5y	84	ARG	E	118GLU	2b1k	A	0	115TRP,118GLU,88GLN
1zhh	205	TYR	A	203VAL,217ASP,220ILE,234ALA,236TYR,237THR	1jx6	A	0	203VAL,217ASP,220ILE,234ALA,236TYR,237THR
1zhh	217	ASP	A	205TYR	1jx6	A	0	205TYR
1zhh	230	GLU	A	198HIS,232GLN	1jx6	A	0	198HIS,232GLN
1zhh	234	ALA	A	203VAL,205TYR,231LEU	1jx6	A	0	203VAL,205TYR,220ILE,231LEU
1zhh	236	TYR	A	205TYR	1jx6	A	0	205TYR
1zhh	255	HIS	A	232GLN	1jx6	A	0	232GLN
1zhh	26	ASN	A	165ARG,28TYR	1jx6	A	0	-
1zhh	121	LYS	B	119ASP	2hje	A	0	119ASP
1zhh	152	ASN	B	150SER	2hje	A	0	-
1zhh	153	TRP	B	168LEU,170ARG,190VAL,68PHE,71ILE	2hje	A	0	168LEU,190VAL,257VAL,258ASN,68PHE,71ILE
1zhh	154	TYR	B	147VAL,148SER,149PHE,156ILE,169VAL	2hje	A	0	147VAL,149PHE,156ILE
1zhh	155	TYR	B	166HIS,168LEU,192LEU,263GLU,264LEU	2hje	A	0	166HIS,168LEU,192LEU,257VAL,263GLU,264LEU
1zhh	168	LEU	B	153TRP,155TYR,190VAL,192LEU,264LEU,68PHE	2hje	A	0	153TRP,155TYR,190VAL,192LEU,257VAL,264LEU,64PHE,68PHE
1zhh	171	ARG	B	147VAL,148SER,185PHE	2hje	A	0	148SER,185PHE
1zhh	173	PRO	B	172VAL,175LEU,182VAL,185PHE	2hje	A	0	172VAL,182VAL,185PHE
1zhh	175	LEU	B	173PRO,182VAL	2hje	A	0	182VAL
1zhh	176	ASP	B	178SER,85ARG	2hje	A	0	178SER,179THR
1zhh	181	GLU	B	179THR	2hje	A	0	179THR
1zhh	182	VAL	B	120HIS,173PRO,175LEU,185PHE	2hje	A	0	120HIS,173PRO,175LEU,185PHE
1zhh	257	VAL	B	255ILE,64PHE	2hje	A	0	153TRP,155TYR,168LEU,255ILE
1zlh	121	SER	A	117ALA	1arl	A	0	-
1zlh	125	LEU	A	123ASN,279PHE,280LEU,71ARG	1arl	A	0	123ASN,279PHE,280LEU,71ARG
1zlh	127	ARG	A	142ASP,163GLU,69HIS,72GLU	1arl	A	0	142ASP,163GLU,69HIS,72GLU
1zlh	145	ARG	A	142ASP,155GLY,248TYR	1arl	A	0	142ASP,155GLY
1zlh	163	GLU	A	127ARG,128LYS,142ASP,71ARG	1arl	A	0	127ARG,128LYS,71ARG
1zlh	196	HIS	A	270GLU,65ASP,69HIS,72GLU	1arl	A	0	270GLU,65ASP,72GLU
1zlh	198	TYR	A	279PHE	1arl	A	0	279PHE
1zlh	201	LEU	A	203LEU,247ILE	1arl	A	0	203LEU,247ILE
1zlh	247	ILE	A	201LEU,203LEU,243ILE,248TYR	1arl	A	0	201LEU,203LEU,243ILE,248TYR
1zlh	248	TYR	A	145ARG,247ILE,250ALA	1arl	A	0	247ILE
1zlh	249	GLN	A	208TYR	1arl	A	0	154ALA,208TYR
1zlh	270	GLU	A	196HIS,197SER,238TYR	1arl	A	0	196HIS
1zlh	279	PHE	A	124ARG,125LEU,198TYR,280LEU,71ARG	1arl	A	0	124ARG,125LEU,198TYR,280LEU,71ARG
1zlh	280	LEU	A	125LEU,277TYR,279PHE	1arl	A	0	125LEU,279PHE
1zlh	69	HIS	A	127ARG,142ASP,196HIS,72GLU	1arl	A	0	127ARG,142ASP,72GLU
1zlh	71	ARG	A	124ARG,125LEU,163GLU,279PHE,72GLU	1arl	A	0	124ARG,125LEU,163GLU,279PHE,72GLU
1zlh	72	GLU	A	127ARG,196HIS,197SER,69HIS,71ARG,75THR,76GLN	1arl	A	0	127ARG,196HIS,197SER,69HIS,71ARG,75THR,76GLN
1zlh	73	TRP	A	116PHE,119THR,12TYR,124ARG,76GLN	1arl	A	0	116PHE,119THR,12TYR,124ARG,76GLN
1zlh	1	ASN	B	3CYS,4VAL,5SER	2jto	A	0	-
1zlh	10	CYS	B	27CYS,3CYS	2jto	A	0	26GLY,27CYS
1zlh	11	LEU	B	12PRO,29THR,34LEU,37LEU	2jto	A	0	12PRO
1zlh	29	THR	B	11LEU	2jto	A	0	-
1zlh	34	LEU	B	11LEU,37LEU	2jto	A	0	8PHE
1zlh	4	VAL	B	1ASN	2jto	A	0	-
1zlh	46	GLU	B	40CYS,48ASN,52ARG,73TRP	2jto	A	0	41LYS,48ASN,70CYS
1zlh	72	VAL	B	57LEU,74LEU	2jto	A	0	54CYS
1zlh	73	TRP	B	46GLU,52ARG,71CYS	2jto	A	0	54CYS,71CYS,74LEU
1zlh	74	LEU	B	72VAL	2jto	A	0	73TRP
2apo	110	VAL	A	160LEU,168LEU	none	-	0	-
2apo	112	LEU	A	168LEU	none	-	0	-
2apo	160	LEU	A	110VAL,168LEU	none	-	0	-
2apo	168	LEU	A	110VAL,112LEU,160LEU	none	-	0	-
2apo	198	GLU	A	111CYS	none	-	0	-
2apo	200	ARG	A	209GLU,51ASP	none	-	0	-
2apo	209	GLU	A	200ARG	none	-	0	-
2apo	214	TYR	A	213VAL	none	-	0	-
2apo	215	LEU	A	218LEU,50VAL,53PRO,61VAL,64TRP,65VAL,68ILE	none	-	0	-
2apo	216	GLN	A	220ASP	none	-	0	-
2apo	217	ASP	A	236ARG	none	-	0	-
2apo	219	LEU	A	223VAL,68ILE	none	-	0	-
2apo	220	ASP	A	216GLN	none	-	0	-
2apo	224	PHE	A	223VAL	none	-	0	-
2apo	233	GLU	A	236ARG	none	-	0	-
2apo	53	PRO	A	215LEU,50VAL,56PRO,61VAL,64TRP	none	-	0	-
2apo	64	TRP	A	215LEU,53PRO,56PRO,61VAL,68ILE	none	-	0	-
2apo	68	ILE	A	215LEU,218LEU,219LEU,222TYR,64TRP,69LEU	none	-	0	-
2apo	408	LYS	B	415TYR	2aqc	A	-400	15TYR
2apo	415	TYR	B	408LYS,414LEU,431PRO	2aqc	A	-400	14LEU,31PRO,6MET,8LYS
2apo	416	THR	B	418LYS	2aqc	A	-400	18LYS
2apo	433	PRO	B	434PRO	2aqc	A	-400	30ILE,34PRO
2apo	434	PRO	B	433PRO	2aqc	A	-400	33PRO
2apo	436	PHE	B	438LEU	2aqc	A	-400	-
2apo	438	LEU	B	436PHE	2aqc	A	-400	-
2apo	446	ARG	B	440ASP	2aqc	A	-400	-
2apo	447	ARG	B	440ASP	2aqc	A	-400	-
2cio	136	ALA	A	134LEU,141PHE,142GLN,158ASP,177TRP	1ppn	A	0	134LEU,141PHE,142GLN,158ASP,177TRP
2cio	137	ALA	A	158ASP	1ppn	A	0	142GLN,158ASP
2cio	142	GLN	A	136ALA,145ARG,181TRP	1ppn	A	0	136ALA,137ALA,181TRP
2cio	159	HIS	A	175ASN	1ppn	A	0	175ASN,25CYS
2cio	177	TRP	A	136ALA,141PHE,181TRP,19GLN	1ppn	A	0	136ALA,141PHE,181TRP
2cio	181	TRP	A	141PHE,142GLN,144TYR,177TRP,187ILE	1ppn	A	0	141PHE,142GLN,144TYR,177TRP,187ILE
2cio	19	GLN	A	176SER,177TRP,22CYS,88TYR	1ppn	A	0	176SER,22CYS,88TYR
2dfx	102	TRP	E	33ARG,81TYR	2djh	A	0	33ARG,81TYR,99ASP
2dfx	105	ASP	E	107ARG,81TYR,93GLN	2djh	A	0	107ARG,81TYR
2dfx	21	LYS	E	23ASP	2djh	A	0	-
2dfx	25	LYS	E	23ASP	2djh	A	0	23ASP
2dfx	29	GLN	E	33ARG	2djh	A	0	33ARG
2dfx	33	ARG	E	102TRP,29GLN,94ILE	2djh	A	0	102TRP,29GLN,94ILE
2dfx	62	PRO	E	63PRO,65TYR	2djh	A	0	63PRO,65TYR
2dfx	63	PRO	E	62PRO	2djh	A	0	62PRO,65TYR
2dfx	65	TYR	E	58PRO,62PRO	2djh	A	0	62PRO,63PRO
2dfx	96	ASP	E	98THR	2djh	A	0	98THR
2dfx	98	THR	E	96ASP	2djh	A	0	96ASP
2dfx	99	ASP	E	101GLY	2djh	A	0	101GLY,102TRP
2dfx	103	ILE	I	60PHE	none	-	0	-
2dfx	27	LYS	I	7HIS	none	-	0	-
2dfx	3	LYS	I	5PHE	none	-	0	-
2dfx	51	ASP	I	67SER	none	-	0	-
2dfx	60	PHE	I	101ALA,103ILE,55TRP,62ILE	none	-	0	-
2dfx	62	ILE	I	60PHE	none	-	0	-
2dfx	64	SER	I	67SER	none	-	0	-
2dfx	66	ALA	I	99TYR	none	-	0	-
2dfx	68	TRP	I	47ILE,50ILE,70TYR,86LEU,87ALA	none	-	0	-
2dfx	7	HIS	I	27LYS	none	-	0	-
2dfx	70	TYR	I	46TRP,68TRP,82GLU,86LEU	none	-	0	-
2dfx	72	MET	I	46TRP,48LEU,73PRO,76TYR	none	-	0	-
2dfx	86	LEU	I	68TRP,70TYR	none	-	0	-
2dfx	93	ASP	I	89GLU,97ASN	none	-	0	-
2ejf	1	MET	A	2LEU	1wqw	A	0	2LEU
2ejf	101	TRP	A	102PRO,186MET,207ILE,211GLY,213LEU,225VAL,227TYR,232LEU,80PHE	1wqw	A	0	102PRO,186MET,207ILE,211GLY,213LEU,225VAL,227TYR,230VAL,232LEU,80PHE
2ejf	117	VAL	A	115VAL,124ILE,126LEU,78ILE,79VAL	1wqw	A	0	115VAL,124ILE,126LEU,78ILE,79VAL
2ejf	118	GLU	A	23ASN,27LYS,46HIS	1wqw	A	0	23ASN,27LYS,46HIS
2ejf	12	ARG	A	32GLU	1wqw	A	0	32GLU
2ejf	120	LYS	A	24GLU	1wqw	A	0	-
2ejf	124	ILE	A	117VAL,66LEU,68PRO,75LEU,78ILE	1wqw	A	0	117VAL,66LEU,68PRO,78ILE
2ejf	13	VAL	A	157PHE,2LEU,36VAL,38VAL,4LEU	1wqw	A	0	15TYR,157PHE,2LEU,36VAL,38VAL,4LEU
2ejf	14	ILE	A	16PHE,25PHE,31LEU,37ILE	1wqw	A	0	16PHE,25PHE,31LEU,37ILE
2ejf	15	TYR	A	38VAL,40ASP	1wqw	A	0	13VAL,38VAL,40ASP
2ejf	153	LEU	A	132VAL,156VAL,60LEU	1wqw	A	0	132VAL,156VAL,60LEU
2ejf	154	LEU	A	157PHE,2LEU	1wqw	A	0	157PHE,2LEU
2ejf	157	PHE	A	13VAL,154LEU,161ILE,2LEU,36VAL,38VAL,4LEU,60LEU,62LEU	1wqw	A	0	13VAL,154LEU,161ILE,2LEU,36VAL,38VAL,4LEU,60LEU,62LEU
2ejf	16	PHE	A	14ILE,19ILE,25PHE,37ILE,39ALA	1wqw	A	0	14ILE,19ILE,25PHE,37ILE,39ALA
2ejf	2	LEU	A	1MET,13VAL,154LEU,157PHE,158ARG,4LEU	1wqw	A	0	1MET,13VAL,154LEU,157PHE,158ARG,4LEU
2ejf	210	PHE	A	208ASP,212ARG	1wqw	A	0	208ASP,212ARG
2ejf	211	GLY	A	101TRP,208ASP	1wqw	A	0	101TRP,208ASP
2ejf	24	GLU	A	120LYS,21SER,27LYS,28THR,46HIS	1wqw	A	0	21SER,27LYS,28THR,46HIS
2ejf	25	PHE	A	14ILE,16PHE,19ILE,29SER,31LEU,37ILE	1wqw	A	0	14ILE,16PHE,19ILE,29SER,31LEU,37ILE
2ejf	27	LYS	A	118GLU,24GLU	1wqw	A	0	118GLU,123LYS,23ASN,24GLU
2ejf	38	VAL	A	13VAL,15TYR,157PHE,36VAL,60LEU,62LEU	1wqw	A	0	13VAL,15TYR,157PHE,36VAL,60LEU,62LEU
2ejf	4	LEU	A	13VAL,157PHE,161ILE,2LEU	1wqw	A	0	13VAL,157PHE,161ILE,2LEU
2ejf	40	ASP	A	15TYR,61TRP	1wqw	A	0	15TYR,61TRP
2ejf	49	LEU	A	227TYR,48ALA	1wqw	A	0	-
2ejf	6	THR	A	9ILE	1wqw	A	0	9ILE
2ejf	60	LEU	A	130LEU,132VAL,153LEU,156VAL,157PHE,160LEU,38VAL,62LEU	1wqw	A	0	130LEU,132VAL,153LEU,156VAL,157PHE,160LEU,38VAL,62LEU
2ejf	75	LEU	A	124ILE,68PRO,70VAL,76PRO,78ILE	1wqw	A	0	68PRO,70VAL,76PRO,78ILE
2ejf	76	PRO	A	75LEU	1wqw	A	0	75LEU
2ejf	114	MET	C	113ALA	2evb	A	-3	110ALA,113MET,84MET
2ejf	116	MET	C	112GLU	2evb	A	-3	111MET,115ASN
2ejf	117	GLU	C	93ARG	2evb	A	-3	90ARG
2ejf	119	GLU	C	93ARG	2evb	A	-3	-
2ejf	92	LEU	C	110VAL,135GLU	2evb	A	-3	107VAL
2ejf	93	ARG	C	117GLU,119GLU	2evb	A	-3	114GLU
2es4	101	PRO	A	100ALA,199VAL,204HIS	1cvl	A	0	100ALA,199VAL,204HIS
2es4	155	ASN	A	153SER	1cvl	A	0	153SER,158GLN
2es4	156	THR	A	147GLY	1cvl	A	0	153SER
2es4	179	PHE	A	175TYR,180PRO,94ARG,95TYR,98ALA,99VAL	1cvl	A	0	175TYR,180PRO,94ARG,95TYR,98ALA,99VAL
2es4	242	PRO	A	145VAL,292LEU	1cvl	A	0	145VAL,292LEU
2es4	245	LEU	A	248LEU	1cvl	A	0	248LEU
2es4	26	VAL	A	27VAL	1cvl	A	0	24ALA,27VAL
2es4	27	VAL	A	23PHE,26VAL,293LEU,31TYR	1cvl	A	0	23PHE,26VAL,293LEU,31TYR
2es4	278	SER	A	280SER	1cvl	A	0	280SER
2es4	281	TYR	A	209TRP,277ILE,283TRP,306VAL	1cvl	A	0	209TRP,283TRP,306VAL
2es4	293	LEU	A	27VAL,291GLN,292LEU,295VAL,31TYR	1cvl	A	0	27VAL,291GLN,292LEU,31TYR
2es4	296	ARG	A	300ALA,301GLU,302ASP	1cvl	A	0	300ALA,301GLU,302ASP
2es4	298	ALA	A	235ASP	1cvl	A	0	235ASP
2es4	299	ASN	A	229THR,231THR	1cvl	A	0	229THR,231THR
2es4	302	ASP	A	296ARG,304VAL,305ALA,308ARG	1cvl	A	0	296ARG,304VAL,305ALA,308ARG
2es4	308	ARG	A	302ASP,36ASP	1cvl	A	0	302ASP,36ASP
2es4	31	TYR	A	27VAL,290ASN,293LEU	1cvl	A	0	27VAL,290ASN,293LEU
2es4	312	ASN	A	4TYR	1cvl	A	0	4TYR
2es4	313	ARG	A	310HIS	1cvl	A	0	310HIS,317GLN
2es4	36	ASP	A	308ARG,39SER,40HIS	1cvl	A	0	308ARG,39SER,40HIS
2es4	38	GLN	A	42ALA,44VAL	1cvl	A	0	34GLN
2es4	4	TYR	A	2ASP,312ASN,315LYS,5ALA	1cvl	A	0	2ASP,312ASN,5ALA
2es4	40	HIS	A	2ASP,36ASP	1cvl	A	0	2ASP,36ASP
2es4	44	VAL	A	11VAL,13LEU,34GLN,37LEU,38GLN,42ALA,46VAL	1cvl	A	0	11VAL,13LEU,37LEU,42ALA,46VAL
2es4	45	TYR	A	10PRO,12ILE,68TYR,72VAL	1cvl	A	0	10PRO,12ILE,68TYR,72VAL
2es4	56	ASP	A	54SER	1cvl	A	0	54SER
2es4	63	GLU	A	95TYR	1cvl	A	0	59ASN
2es4	68	TYR	A	12ILE,45TYR,46VAL,47ALA,65LEU,72VAL	1cvl	A	0	12ILE,45TYR,46VAL,47ALA,65LEU,72VAL
2es4	72	VAL	A	10PRO,12ILE,45TYR,68TYR,76THR,81VAL	1cvl	A	0	10PRO,12ILE,45TYR,68TYR,76THR,81VAL
2es4	95	TYR	A	175TYR,179PHE,63GLU,66LEU,96VAL,99VAL	1cvl	A	0	175TYR,179PHE,66LEU,96VAL,99VAL
2es4	98	ALA	A	179PHE,99VAL	1cvl	A	0	179PHE,99VAL
2es4	99	VAL	A	100ALA,179PHE,66LEU,95TYR,98ALA	1cvl	A	0	100ALA,179PHE,66LEU,95TYR,98ALA
2es4	139	LEU	D	135TYR,136PHE,168LEU	none	-	0	-
2es4	153	LEU	D	158MET	none	-	0	-
2es4	157	ALA	D	154ASP	none	-	0	-
2es4	184	GLU	D	165ARG,187ARG,86ARG	none	-	0	-
2es4	187	ARG	D	184GLU,191ASP	none	-	0	-
2es4	191	ASP	D	187ARG,194ARG	none	-	0	-
2es4	192	LEU	D	155PRO,158MET,162LEU,195ILE	none	-	0	-
2es4	194	ARG	D	191ASP,216ASP	none	-	0	-
2es4	195	ILE	D	155PRO,192LEU,199ASN	none	-	0	-
2es4	212	LEU	D	197ILE,216ASP	none	-	0	-
2es4	216	ASP	D	190HIS,194ARG,212LEU,224ARG	none	-	0	-
2es4	234	GLN	D	238THR	none	-	0	-
2es4	236	ALA	D	261LEU	none	-	0	-
2es4	240	ILE	D	253MET,257ILE,261LEU,269ALA,272MET	none	-	0	-
2es4	261	LEU	D	236ALA,240ILE,257ILE,265ALA	none	-	0	-
2es4	268	ARG	D	264GLU	none	-	0	-
2es4	269	ALA	D	240ILE,253MET,257ILE,272MET	none	-	0	-
2es4	272	MET	D	240ILE,253MET,269ALA	none	-	0	-
2es4	276	ASP	D	280GLN,323ARG	none	-	0	-
2es4	318	PRO	D	317ALA	none	-	0	-
2es4	323	ARG	D	276ASP,279TRP,320GLU	none	-	0	-
2es4	327	LEU	D	279TRP,283TYR	none	-	0	-
2es4	329	ARG	D	325ALA	none	-	0	-
2es4	62	ALA	D	63LEU,95ALA,98GLU	none	-	0	-
2es4	64	ALA	D	57ALA,59LEU	none	-	0	-
2es4	69	PRO	D	115GLN,68ALA,88PHE,91TYR	none	-	0	-
2es4	83	ARG	D	183ASP,87GLU	none	-	0	-
2es4	86	ARG	D	180PHE,181PHE,184GLU,90ASP	none	-	0	-
2es4	87	GLU	D	83ARG	none	-	0	-
2es4	90	ASP	D	132TYR,86ARG	none	-	0	-
2es4	91	TYR	D	63LEU,66SER,68ALA,69PRO,94THR	none	-	0	-
2es4	96	GLN	D	93LEU	none	-	0	-
2es4	98	GLU	D	62ALA	none	-	0	-
2fcw*huge structural changes; also domain2 vs domain 3	260	TYR	A	293LEU,300LEU	2p03	A	0	293LEU,296ARG
2fcw	269	GLU	A	265GLU,272ARG	2p03	A	0	273HIS
2fcw	279	ASP	A	281GLU,282ARG	2p03	A	0	282ARG
2fcw	281	GLU	A	279ASP,282ARG,285ARG	2p03	A	0	282ARG
2fcw	285	ARG	A	281GLU	2p03	A	0	-
2fcw	289	LYS	A	288GLU	2p03	A	0	-
2fcw	104	GLN	B	102SER	none	-	0	-
2fcw	105	PHE	B	101ILE,108ASP,112ASP,119GLU	none	-	0	-
2fcw	108	ASP	B	105PHE,110ASP,112ASP,119GLU	none	-	0	-
2fcw	110	ASP	B	108ASP,112ASP,118ASP,119GLU	none	-	0	-
2fcw	111	ARG	B	114LEU	none	-	0	-
2fcw	112	ASP	B	105PHE,108ASP,110ASP,118ASP	none	-	0	-
2fcw	143	LEU	B	141PRO,144TRP	none	-	0	-
2fcw	144	TRP	B	140ILE,141PRO,143LEU,147ASP,151ASP,157ASP	none	-	0	-
2fcw	147	ASP	B	144TRP,149ASP,151ASP,158GLU	none	-	0	-
2fcw	149	ASP	B	147ASP,151ASP,157ASP,158GLU	none	-	0	-
2fcw	151	ASP	B	144TRP,147ASP,149ASP,157ASP	none	-	0	-
2fcw	152	CYS	B	134CYS,156SER,157ASP	none	-	0	-
2fcw	153	GLU	B	109SER,136SER,138THR	none	-	0	-
2fcw	157	ASP	B	144TRP,146CYS,149ASP,151ASP,152CYS,163CYS	none	-	0	-
2fcw	99	LYS	B	95CYS,97ASP	none	-	0	-
2hqs_AH	201	GLN	A	199SER	1crz	A	-22	177SER
2hqs_AH	202	PRO	A	181TYR,220PHE	1crz	A	-22	159TYR,198PHE
2hqs_AH	204	MET	A	218VAL,220PHE,424PHE	1crz	A	-22	-
2hqs_AH	220	PHE	A	202PRO,204MET,218VAL	1crz	A	-22	180PRO,196VAL
2hqs_AH	245	ARG	A	225SER,247ASN	1crz	A	-22	219ALA,221PHE
2hqs_AH	246	HIS	A	264SER	1crz	A	-22	-
2hqs_AH	249	ALA	A	250PRO,262ALA,294PRO	1crz	A	-22	225ASN,228PRO,272PRO
2hqs_AH	264	SER	A	246HIS	1crz	A	-22	-
2hqs_AH	269	LEU	A	262ALA,290ASN,291ASN	1crz	A	-22	240ALA,268ASN
2hqs_AH	293	GLU	A	306THR,337ASP	1crz	A	-22	284THR,315ASP
2hqs_AH	308	ASP	A	290ASN	1crz	A	-22	268ASN
2hqs_AH	312	ARG	A	334GLN	1crz	A	-22	312GLN
2hqs_AH	336	GLN	A	334GLN	1crz	A	-22	312GLN
2hqs_AH	357	GLN	A	378ASP	1crz	A	-22	356ASP
2hqs_AH	423	LYS	A	173GLN	1crz	A	-22	357GLU
2hqs_AH	424	PHE	A	171VAL,204MET,206PRO,425PRO	1crz	A	-22	149VAL,184PRO,403PRO
2hqs_AH	114	THR	H	118ASN	1oap	A	-21	96TYR,97ASN
2hqs_AH	117	TYR	H	120SER,121LEU,124ARG	1oap	A	-21	100LEU,55ASP,93THR
2hqs_AH	119	ILE	H	147SER	1oap	A	-21	126SER
2hqs_AH	123	GLU	H	147SER	1oap	A	-21	103ARG,126SER
2hqs_AH	124	ARG	H	117TYR,120SER,78TYR	1oap	A	-21	102GLU,106ASN
2hqs_AH	146	VAL	H	148TYR	1oap	A	-21	127TYR
2hqs_AH	148	TYR	H	146VAL,152LYS	1oap	A	-21	125VAL,131LYS
2hqs_AH	150	LYS	H	111GLU	1oap	A	-21	90GLU,92GLY
2hqs_AH	152	LYS	H	108HIS,148TYR,168ARG	1oap	A	-21	127TYR,147ARG,85GLU,87HIS
2hqs_AH	156	LEU	H	153PRO	1oap	A	-21	132PRO
2hqs_AH	158	HIS	H	111GLU,163TYR	1oap	A	-21	142TYR,90GLU
2hqs_AH	76	ASP	H	125ARG,78TYR	1oap	A	-21	96TYR
2j9u	121	PRO	B	118TRP,122ILE,124MET,154LEU	none	-	0	-
2j9u	122	ILE	B	120CYS,121PRO,148VAL	none	-	0	-
2j9u	145	ASN	B	123CYS,143CYS	none	-	0	-
2j9u	146	CYS	B	120CYS,123CYS,143CYS,148VAL	none	-	0	-
2j9u	148	VAL	B	122ILE,146CYS,149PRO	none	-	0	-
2j9u	151	ASP	B	153GLU,154LEU,155THR	none	-	0	-
2j9u	154	LEU	B	121PRO,151ASP	none	-	0	-
2j9u	165	ASP	C	168LYS	2j9v	A	0	168LYS
2j9u	166	ALA	C	171TYR,180LEU	2j9v	A	0	171TYR,177LEU,180LEU
2j9u	169	LEU	C	171TYR	2j9v	A	0	171TYR
2j9u	171	TYR	C	166ALA,169LEU,177LEU,180LEU	2j9v	A	0	166ALA,169LEU,177LEU,180LEU
2j9u	176	GLN	C	172ASN,173ALA	2j9v	A	0	172ASN,173ALA
2j9u	180	LEU	C	163VAL,166ALA,171TYR,177LEU	2j9v	A	0	163VAL,166ALA,171TYR,177LEU,179PRO
2j9u	182	ALA	C	206ILE	2j9v	A	0	-
2j9u	183	GLU	C	187SER,190ARG	2j9v	A	0	187SER,190ARG
2j9u	185	LEU	C	181LEU,188ILE,189ASN,202LEU,203ILE,206ILE	2j9v	A	0	188ILE,202LEU,203ILE,206ILE
2j9u	190	ARG	C	155GLU,183GLU	2j9v	A	0	155GLU,183GLU
2j9u	193	ARG	C	189ASN,199ARG	2j9v	A	0	-
2j9u	203	ILE	C	185LEU,207VAL	2j9v	A	0	185LEU,207VAL
2j9u	206	ILE	C	181LEU,182ALA,185LEU,207VAL	2j9v	A	0	181LEU,185LEU,207VAL
2uuy	151	TYR	A	152PRO	1hj9	A	-3	-
2uuy	191	ASP	A	218ALA,224GLY	1hj9	A	-3	-
2uuy	192	SER	A	217CYS,226TYR	1hj9	A	-3	-
2uuy	194	GLN	A	217CYS	1hj9	A	-3	-
2uuy	197	SER	A	45CYS,60HIS,61CYS	1hj9	A	-3	-
2uuy	213	TRP	A	101LEU,172TYR,176ILE,180MET,225VAL	1hj9	A	-3	-
2uuy	226	TYR	A	138ILE,181PHE,183ALA,192SER,201VAL,211VAL	1hj9	A	-3	-
2uuy	42	TYR	A	39ASN,44PHE	1hj9	A	-3	34ASN,37SER,41PHE,60LYS
2uuy	43	HIS	A	195GLY,37SER	1hj9	A	-3	193GLY,32SER
2uuy	44	PHE	A	38LEU,42TYR,45CYS,66ILE	1hj9	A	-3	33LEU,39TYR,42CYS,60LYS,63ILE
2uuy	60	HIS	A	104ASP,197SER	1hj9	A	-3	102ASP,195SER
2uuy	38	CYS	B	40ALA,58CYS	2uux	A	0	40ALA,58CYS
2uuy	40	ALA	B	38CYS,42PHE	2uux	A	0	38CYS,42PHE
2uuy	41	ARG	B	56GLU	2uux	A	0	56GLU
2uuy	42	PHE	B	40ALA	2uux	A	0	40ALA
2uyz	13	ARG	A	36MET	1u9a	A	0	36MET
2uyz	19	ASP	A	110LYS	1u9a	A	0	110LYS
2uyz	20	HIS	A	16TRP,24PHE	1u9a	A	0	16TRP
2uyz	25	LYS	B	33GLU	2n1v	A	0	33GLU
2uyz	27	ILE	B	87VAL	2n1v	A	0	87VAL
2uyz	66	PHE	B	71ILE,80LEU,82MET,88ILE	2n1v	A	0	69GLN,71ILE,80LEU,82MET,88ILE
2uyz	83	GLU	B	86ASP	2n1v	A	0	86ASP
2uyz	85	GLU	B	23LYS	2n1v	A	0	23LYS
2uyz	86	ASP	B	83GLU	2n1v	A	0	83GLU
2uyz	89	GLU	B	91TYR	2n1v	A	0	-
2uyz	91	TYR	B	63ARG,65LEU,89GLU	2n1v	A	0	65LEU
2vn5*huge structural changes forming homodimer	100	ALA	A	67ILE	1g1k	A	-9	58ILE
2vn5	101	ASP	A	36ASP,37VAL	1g1k	A	-9	27ASP,28VAL
2vn5	129	ALA	A	47ASN	1g1k	A	-9	-
2vn5	135	MET	A	132ASP,45THR,89LEU,93ILE,97LEU	1g1k	A	-9	123ASP,82ASN
2vn5	47	ASN	A	129ALA,49TYR	1g1k	A	-9	77PHE
2vn5	49	TYR	A	47ASN	1g1k	A	-9	-
2vn5	66	PRO	A	103VAL,67ILE	1g1k	A	-9	58ILE,94VAL
2vn5	67	ILE	A	100ALA,104PHE,34PHE,66PRO,68VAL,98ILE	1g1k	A	-9	25PHE,57PRO,59VAL,89ILE,91ALA,95PHE
2vn5	69	LYS	A	74ASN,97LEU	1g1k	A	-9	65ASN,88LEU
2vn5	89	LEU	A	135MET,74ASN,91ASN,93ILE	1g1k	A	-9	65ASN
2vn5	91	ASN	A	74ASN,89LEU	1g1k	A	-9	126MET
2vn5	93	ILE	A	135MET,89LEU,90ASP	1g1k	A	-9	81ASP
2vn5	11	ASP	B	13ASN,7ASP,9ASN	none	-	0	-
2vn5	15	ASP	B	17LEU,18ASP	none	-	0	-
2vn5	16	ALA	B	19PHE	none	-	0	-
2vn5	17	LEU	B	15ASP	none	-	0	-
2vn5	19	PHE	B	16ALA,50LEU,53LEU,57LEU	none	-	0	-
2vn5	57	LEU	B	14VAL,19PHE,53LEU,56TYR,60MET	none	-	0	-
2vn5	60	MET	B	14VAL,56TYR,57LEU,61VAL	none	-	0	-
2vn5	61	VAL	B	60MET	none	-	0	-
2wel	294	PHE	A	296ALA	2vn9	A	0	139PRO,180TYR,206ILE,212PRO,291LEU,298ARG,305LEU,99PHE
2wel	296	ALA	A	294PHE	2vn9	A	0	-
2wel	298	ARG	A	295ASN	2vn9	A	0	100GLU,140GLU,294PHE,295ASN,97GLU,99PHE
2wel	300	LEU	A	304ILE	2vn9	A	0	-
2wel	303	ALA	A	307THR	2vn9	A	0	304ILE
2wel	304	ILE	A	300LEU,308MET	2vn9	A	0	178PRO,215TRP,222LEU,303ALA,305LEU
2wel	305	LEU	A	308MET	2vn9	A	0	138LYS,180TYR,215TRP,294PHE,304ILE
2wel	308	MET	A	304ILE,305LEU,311THR	2vn9	A	0	174PHE,178PRO,181LEU,223TYR
2wel	315	SER	A	311THR	2vn9	A	0	-
2wel	106	LEU	D	101ILE,109VAL,110MET,122VAL,125MET,126ILE,93PHE	1cll	A	-1	100ILE,108VAL,121VAL,124MET,125ILE,92PHE
2wel	110	MET	D	106LEU,113LEU,117LEU,125MET	1cll	A	-1	108VAL,112LEU,116LEU
2wel	113	LEU	D	109VAL,110MET,19LEU,22LYS,36VAL,40LEU	1cll	A	-1	108VAL,109MET,92PHE
2wel	117	LEU	D	110MET,122VAL,125MET	1cll	A	-1	109MET,121VAL
2wel	125	MET	D	106LEU,110MET,117LEU	1cll	A	-1	105LEU
2wel	129	ALA	D	137VAL,145MET	1cll	A	-1	136VAL,144MET
2wel	13	PHE	D	5LEU,66PHE,69PHE,70LEU,73MET	1cll	A	-1	65PHE,68PHE,69LEU,72MET,73ALA,76MET
2wel	142	PHE	D	101ILE,137VAL,139TYR,146MET,86ILE,89ALA,90PHE,93PHE	1cll	A	-1	100ILE,136VAL,138TYR,142VAL,145MET,85ILE,88ALA,89PHE,92PHE
2wel	145	MET	D	129ALA,146MET	1cll	A	-1	128ALA
2wel	146	MET	D	142PHE,145MET,86ILE	1cll	A	-1	141PHE,85ILE
2wel	15	GLU	D	18SER	1cll	A	-1	-
2wel	16	ALA	D	20PHE,69PHE	1cll	A	-1	68PHE,72MET
2wel	19	LEU	D	113LEU,20PHE,22LYS	1cll	A	-1	19PHE,21LYS,35VAL
2wel	20	PHE	D	16ALA,19LEU,28ILE,33LEU,36VAL,69PHE	1cll	A	-1	18LEU,27ILE,32LEU,35VAL,68PHE
2wel	37	MET	D	33LEU,44PRO,49LEU,52MET	1cll	A	-1	32LEU,43PRO,48LEU,51MET
2wel	40	LEU	D	109VAL,113LEU,36VAL,42GLN,92VAL	1cll	A	-1	35VAL
2wel	48	GLU	D	45THR	1cll	A	-1	44THR
2wel	69	PHE	D	13PHE,16ALA,17PHE,20PHE,28ILE,64ILE,66PHE,72MET,73MET	1cll	A	-1	12PHE,15ALA,16PHE,19PHE,27ILE,63ILE,65PHE,69LEU,72MET
2wel	72	MET	D	56VAL,69PHE,73MET	1cll	A	-1	55VAL,72MET
2wel	73	MET	D	13PHE,69PHE,72MET	1cll	A	-1	12PHE,15ALA,68PHE,71MET,76MET
2wel	8	GLU	D	6THR	1cll	A	-1	-
2wel	84	GLU	D	87ARG,88GLU	1cll	A	-1	-
2wel	85	GLU	D	77MET	1cll	A	-1	-
2wel	86	ILE	D	139TYR,142PHE,143VAL,146MET	1cll	A	-1	138TYR,141PHE,142VAL,145MET
2wel	89	ALA	D	142PHE,93PHE	1cll	A	-1	141PHE,91VAL,92PHE
2wel	93	PHE	D	101ILE,106LEU,109VAL,142PHE,89ALA,92VAL	1cll	A	-1	100ILE,105LEU,108VAL,112LEU,141PHE,88ALA,91VAL
2xgy	116	ARG	A	111GLU,117PHE	none	-	0	-
2xgy	117	PHE	A	107LEU,116ARG,120ALA	none	-	0	-
2xgy	118	ALA	A	122THR	none	-	0	-
2xgy	95	VAL	A	86PRO,87PRO,96PRO	none	-	0	-
2xgy	96	PRO	A	86PRO,87PRO,95VAL	none	-	0	-
2xgy	97	LEU	A	102ILE,120ALA,80TRP	none	-	0	-
2xgy	101	ALA	B	113PHE	3k0m	A	0	113PHE
2xgy	103	ALA	B	107THR	3k0m	A	0	107THR
2xgy	113	PHE	B	101ALA,115CYS,122LEU,60PHE,61MET	3k0m	A	0	101ALA,115CYS,122LEU,60PHE,61MET
2xgy	118	LYS	B	120GLU	3k0m	A	0	120GLU
2xgy	120	GLU	B	118LYS,123ASP	3k0m	A	0	118LYS,123ASP
2xgy	121	TRP	B	122LEU,60PHE	3k0m	A	0	122LEU,60PHE
2xgy	122	LEU	B	113PHE,121TRP,60PHE	3k0m	A	0	113PHE,121TRP,60PHE
2xgy	148	ARG	B	58PRO	3k0m	A	0	-
2xgy	55	ARG	B	60PHE,63GLN	3k0m	A	0	-
2xgy	60	PHE	B	113PHE,116THR,121TRP,122LEU,55ARG,57ILE,61MET	3k0m	A	0	113PHE,116THR,121TRP,122LEU,57ILE,61MET
2xgy	61	MET	B	113PHE,57ILE,60PHE,63GLN	3k0m	A	0	113PHE,116THR,60PHE,63GLN
2xgy	63	GLN	B	111GLN,55ARG,61MET	3k0m	A	0	111GLN,61MET
2z0d	145	PRO	A	256ILE,318ALA,75MET	2cy7	A	0	148VAL,256ILE,318ALA,75MET
2z0d	146	ASN	A	150GLN,170MET	2cy7	A	0	150GLN,170MET
2z0d	150	GLN	A	146ASN,170MET	2cy7	A	0	146ASN
2z0d	154	LYS	A	135GLU	2cy7	A	0	135GLU
2z0d	170	MET	A	146ASN,150GLN,168ILE	2cy7	A	0	146ASN,168ILE,227PRO,365LEU
2z0d	171	ASP	A	173THR	2cy7	A	0	173THR,362PRO,364VAL
2z0d	227	PRO	A	149ALA,168ILE,225LEU,226ILE,318ALA	2cy7	A	0	168ILE,170MET,226ILE,318ALA,365LEU
2z0d	228	LEU	A	226ILE,230LEU,317ILE,319VAL,348MET,349PHE	2cy7	A	0	226ILE,230LEU,317ILE,319VAL,348MET,349PHE
2z0d	229	ARG	A	231GLY,232LEU	2cy7	A	0	231GLY,232LEU,314ASP
2z0d	232	LEU	A	229ARG	2cy7	A	0	229ARG,367LEU,369LEU,377LEU
2z0d	263	ALA	A	74CYS,75MET,78CYS	2cy7	A	0	142TRP,74CYS,75MET,78CYS
2z0d	314	ASP	A	312GLU	2cy7	A	0	229ARG,316SER
2z0d	317	ILE	A	228LEU,230LEU,243LEU,255VAL,313LEU,319VAL,348MET	2cy7	A	0	228LEU,230LEU,243LEU,255VAL,313LEU
2z0d	346	LEU	A	238ALA,239TYR,242THR,345ALA,347PRO	2cy7	A	0	-
2z0d	347	PRO	A	346LEU	2cy7	A	0	-
2z0d	54	TYR	A	280ALA,71GLY	2cy7	A	0	71GLY,8TYR
2z0d	74	CYS	A	263ALA,78CYS	2cy7	A	0	142TRP,261ASN,262SER,263ALA,280HIS,78CYS
2z0d	75	MET	A	143TYR,145PRO,148VAL,263ALA,76LEU	2cy7	A	0	142TRP,143TYR,145PRO,148VAL,263ALA,76LEU
2z0d	112	VAL	B	38TYR,82LEU	1ugm	A	0	38TYR,82LEU
2z0d	115	SER	B	41GLU	1ugm	A	0	41GLU
2z0d	38	TYR	B	112VAL,114ALA	1ugm	A	0	112VAL,114ALA
2z0d	41	GLU	B	115SER,37ARG,43GLN,44LEU	1ugm	A	0	115SER,43GLN,44LEU
2z0d	43	GLN	B	41GLU	1ugm	A	0	41GLU
2z0d	68	ARG	B	74ASN,77GLN,79PHE	1ugm	A	0	74ASN,77GLN
2z0d	76	ASN	B	74ASN	1ugm	A	0	74ASN
2z0d	78	ALA	B	80PHE	1ugm	A	0	80PHE
2z0d	80	PHE	B	78ALA,82LEU	1ugm	A	0	78ALA
2z0d	82	LEU	B	112VAL,114ALA,80PHE	1ugm	A	0	112VAL
2z0d	87	SER	B	81LEU	1ugm	A	0	-
2z0d	90	SER	B	92SER,93THR	1ugm	A	0	93THR
2z0d	91	VAL	B	60MET,64ILE	1ugm	A	0	60MET,64ILE,88MET
3a8i_AE	16	ARG	A	14GLY	1vlo	A	1	15GLY
3a8i_AE	28	HIS	A	30GLY	1vlo	A	1	31GLY
3a8i_AE	290	VAL	A	316PHE	1vlo	A	1	317PHE
3a8i_AE	31	SER	A	34ASP,35GLU	1vlo	A	1	35ASP,36GLU
3a8i_AE	316	PHE	A	290VAL,318PRO,33ILE	1vlo	A	1	291VAL,323TYR
3a8i_AE	32	GLN	A	221GLY	1vlo	A	1	222GLY
3a8i_AE	33	ILE	A	316PHE,318PRO	1vlo	A	1	319PRO
3a8i_AE	30	GLU	E	96TYR	3a7l	A	0	33GLN,96TYR
3a8i_AE	40	VAL	E	41PHE,63VAL	3a7l	A	0	41PHE,63VAL
3a8i_AE	41	PHE	E	40VAL	3a7l	A	0	40VAL
3a8i_AE	42	VAL	E	101ILE,39MET,44LEU,60ALA,69ILE,84LEU	3a7l	A	0	101ILE,39MET,44LEU,60ALA,84LEU,88PRO,91VAL
3a8i_AE	62	SER	E	65ALA	3a7l	A	0	36LEU,64LYS,65ALA
3a8i_AE	63	VAL	E	40VAL	3a7l	A	0	40VAL
3egv	1	MET	A	38PHE,53GLU,54VAL,56ASP	2zbp	A	0	38PHE,54VAL,59TRP
3egv	100	GLY	A	131SER	2zbp	A	0	131SER
3egv	101	THR	A	103HIS	2zbp	A	0	103HIS
3egv	151	ASP	A	149ASP,153MET	2zbp	A	0	149ASP,153MET
3egv	21	PHE	A	17LEU,25ALA,28LEU	2zbp	A	0	17LEU,25ALA,28LEU
3egv	247	TRP	A	109LEU,220LEU,221LYS	2zbp	A	0	109LEU,220LEU
3egv	29	TRP	A	31ARG,36TRP,38PHE	2zbp	A	0	36TRP,38PHE
3egv	30	GLU	A	10LEU	2zbp	A	0	10LEU
3egv	38	PHE	A	1MET,29TRP,3VAL,36TRP,54VAL	2zbp	A	0	1MET,29TRP,3VAL,36TRP,54VAL
3egv	54	VAL	A	1MET,3VAL,38PHE	2zbp	A	0	1MET,3VAL,38PHE,59TRP
3egv	60	LEU	A	58ASP	2zbp	A	0	63TRP,97MET
3egv	63	TRP	A	81TRP,95PRO	2zbp	A	0	60LEU,67LEU
3egv	66	ASP	A	65ARG,68LYS	2zbp	A	0	-
3egv	95	PRO	A	63TRP,67LEU,79ALA,80PRO,81TRP	2zbp	A	0	64ARG,67LEU,79ALA,80PRO,81TRP
3egv	97	MET	A	157GLN	2zbp	A	0	60LEU
3egv	10	LEU	B	12LEU,22PRO,23VAL,26ALA,27LEU,37PHE,55VAL,57ILE,8VAL	none	-	0	-
3egv	13	PRO	B	12LEU,16ALA,52ILE	none	-	0	-
3egv	19	PRO	B	34ILE,35MET,38VAL	none	-	0	-
3egv	2	LYS	B	60TYR	none	-	0	-
3egv	20	ALA	B	18THR,21PRO	none	-	0	-
3egv	21	PRO	B	20ALA,22PRO,25PRO	none	-	0	-
3egv	22	PRO	B	10LEU,12LEU,21PRO,23VAL	none	-	0	-
3egv	25	PRO	B	21PRO	none	-	0	-
3egv	26	ALA	B	10LEU,27LEU,8VAL	none	-	0	-
3egv	31	GLY	B	63ARG	none	-	0	-
3egv	32	ALA	B	27LEU,59ILE,65PHE	none	-	0	-
3egv	33	ASN	B	35MET,36GLU	none	-	0	-
3egv	34	ILE	B	19PRO,23VAL,27LEU,38VAL	none	-	0	-
3egv	35	MET	B	19PRO,33ASN,38VAL	none	-	0	-
3egv	40	ALA	B	67PHE	none	-	0	-
3egv	52	ILE	B	13PRO,73PRO,76TYR	none	-	0	-
3egv	60	TYR	B	2LYS,4VAL,66THR	none	-	0	-
3egv	62	ASP	B	64SER	none	-	0	-
3egv	63	ARG	B	31GLY	none	-	0	-
3egv	65	PHE	B	27LEU,32ALA,37PHE,57ILE,59ILE,67PHE	none	-	0	-
3egv	67	PHE	B	37PHE,40ALA,41PHE,44ALA,55VAL,57ILE,65PHE	none	-	0	-
3egv	8	VAL	B	10LEU,26ALA,27LEU,57ILE,59ILE,6ALA	none	-	0	-
3egv	9	LYS	B	56GLU	none	-	0	-
3k2m	189	ARG	A	191TYR	4xey	B	0	191TYR
3k2m	191	TYR	A	184LEU,186TYR,189ARG,193TYR,229ILE	4xey	B	0	184LEU,186TYR,189ARG,193TYR,229ILE
3k2m	193	TYR	A	182ILE,184LEU,191TYR,205VAL,228LEU,229ILE	4xey	B	0	182ILE,184LEU,191TYR,205VAL,228LEU,229ILE
3k2m	205	VAL	A	182ILE,193TYR,195ILE,217LEU,228LEU	4xey	B	0	193TYR,228LEU
3k2m	207	SER	A	210ARG	4xey	B	0	-
3k2m	210	ARG	A	200ASP,204TYR,207SER	4xey	B	0	-
3k2m	226	ASP	A	209SER,220HIS,221HIS	4xey	B	0	209SER,220HIS,221HIS
3k2m	229	ILE	A	184LEU,186TYR,191TYR,193TYR	4xey	B	0	184LEU,186TYR,191TYR,193TYR
3k2m	153	ARG	B	157GLU	none	-	0	-
3k2m	189	ARG	B	191TYR	none	-	0	-
3k2m	191	TYR	B	184LEU,186TYR,189ARG,193TYR,229ILE	none	-	0	-
3k2m	193	TYR	B	182ILE,184LEU,191TYR,205VAL,228LEU,229ILE	none	-	0	-
3k2m	205	VAL	B	182ILE,193TYR,195ILE,217LEU,228LEU	none	-	0	-
3k2m	207	SER	B	210ARG	none	-	0	-
3k2m	210	ARG	B	200ASP,204TYR,207SER	none	-	0	-
3k2m	226	ASP	B	206SER,209SER,220HIS,221HIS	none	-	0	-
3k2m	229	ILE	B	184LEU,186TYR,191TYR,193TYR	none	-	0	-
3mn5	143	TYR	A	139VAL,140LEU,142LEU,346LEU	1j6z	A	0	139VAL,140LEU,142LEU,346LEU
3mn5	167	GLU	A	148THR,149THR	1j6z	A	0	149THR
3mn5	26	ALA	A	27PRO	1j6z	A	0	27PRO,337TYR
3mn5	341	ILE	A	144ALA,337TYR,340TRP,345ILE	1j6z	A	0	144ALA,337TYR,340TRP,345ILE
3mn5	345	ILE	A	144ALA,341ILE,348SER,349LEU	1j6z	A	0	144ALA,341ILE,348SER,349LEU
3mn5	346	LEU	A	104LEU,133TYR,135ALA,140LEU,143TYR,349LEU,352PHE	1j6z	A	0	104LEU,133TYR,135ALA,140LEU,143TYR,349LEU
3mn5	348	SER	A	344SER,345ILE	1j6z	A	0	23GLY,344SER,345ILE
3mn5	349	LEU	A	345ILE,346LEU,352PHE,353GLN	1j6z	A	0	345ILE,346LEU,352PHE
3mn5	352	PHE	A	104LEU,133TYR,346LEU,347ALA,349LEU,355MET,356TRP	1j6z	A	0	349LEU,355MET
3mn5	355	MET	A	133TYR,352PHE	1j6z	A	0	133TYR,352PHE
4cj2	101	ASP	A	21ARG	132l	A	0	-
4cj2	107	ALA	A	108TRP,98ILE	132l	A	0	108TRP,98ILE
4cj2	112	ARG	A	106ASN	132l	A	0	106ASN
4cj2	39	ASN	A	36SER,41GLN	132l	A	0	36SER,41GLN
4cj2	41	GLN	A	39ASN	132l	A	0	39ASN,84LEU
4cj2	44	ASN	A	57GLN	132l	A	0	57GLN
4cj2	48	ASP	A	46ASN,50SER,61ARG	132l	A	0	50SER,61ARG
4cj2	61	ARG	A	48ASP,59ASN,70PRO	132l	A	0	48ASP,59ASN,62TRP
4cj2	62	TRP	A	63TRP,75LEU	132l	A	0	61ARG,63TRP,73ARG,75LEU
4cj2	63	TRP	A	58ILE,62TRP,74ASN,75LEU,76CYS,98ILE	132l	A	0	58ILE,62TRP,74ASN,75LEU,76CYS,98ILE
4cj2	65	ASN	A	67GLY,80CYS	132l	A	0	67GLY,72SER,80CYS
4cj2	66	ASP	A	53TYR,60SER,68ARG,69THR,80CYS	132l	A	0	53TYR,60SER,68ARG,69THR,80CYS
4cj2	68	ARG	A	66ASP	132l	A	0	66ASP
4cj2	75	LEU	A	62TRP,63TRP	132l	A	0	62TRP,63TRP
4cj2	80	CYS	A	53TYR,64CYS,65ASN,66ASP	132l	A	0	53TYR,64CYS,65ASN,66ASP
4cj2	84	LEU	A	40THR,53TYR,83LEU	132l	A	0	41GLN,53TYR
4cj2	98	ILE	A	107ALA,108TRP,58ILE,63TRP	132l	A	0	107ALA,108TRP,58ILE,63TRP
4cj2	13	LYS	C	34TYR,42TYR,6PHE,8TRP	2xiw	B	0	36ASP
4cj2	22	TRP	C	21VAL,31LEU,33ILE	2xiw	B	0	-
4cj2	31	LEU	C	22TRP,26ALA	2xiw	B	0	-
4cj2	33	ILE	C	21VAL,22TRP,42TYR	2xiw	B	0	-
4cj2	35	ASP	C	19LYS,38GLY	2xiw	B	0	-
4cj2	38	GLY	C	35ASP	2xiw	B	0	-
4cj2	40	ASN	C	42TYR	2xiw	B	0	-
4cj2	42	TYR	C	13LYS,33ILE,40ASN,8TRP	2xiw	B	0	-
4cj2	8	TRP	C	13LYS,42TYR,6PHE	2xiw	B	0	-
4dex	241	GLU	A	357ARG,361GLN	1t3s	A	0	357ARG,361GLN
4dex	242	VAL	A	235PRO,246MET,344ILE,350LEU,353LEU,354ILE	1t3s	A	0	235PRO,344ILE,350LEU,353LEU,354ILE
4dex	245	MET	A	357ARG	1t3s	A	0	357ARG
4dex	246	MET	A	235PRO,242VAL,342VAL,344ILE	1t3s	A	0	235PRO,250LEU,342VAL,344ILE,353LEU,392LEU
4dex	248	LYS	A	252ASP	1t3s	A	0	252ASP,320ASP
4dex	249	ALA	A	392LEU	1t3s	A	0	392LEU
4dex	250	LEU	A	232LEU,342VAL,387LEU,392LEU,395ALA,399LEU	1t3s	A	0	232LEU,246MET,254LEU,342VAL,387LEU,392LEU,395ALA,399LEU
4dex	255	LYS	A	252ASP	1t3s	A	0	252ASP
4dex	342	VAL	A	232LEU,235PRO,246MET,250LEU,340VAL,387LEU	1t3s	A	0	232LEU,235PRO,246MET,250LEU,340VAL,387LEU
4dex	343	LYS	A	341TYR	1t3s	A	0	388ASP
4dex	344	ILE	A	235PRO,242VAL,246MET,349VAL,350LEU,353LEU	1t3s	A	0	235PRO,242VAL,246MET,349VAL,350LEU,353LEU
4dex	348	LYS	A	346SER	1t3s	A	0	346SER
4dex	349	VAL	A	344ILE,346SER,353LEU	1t3s	A	0	344ILE
4dex	353	LEU	A	242VAL,344ILE,349VAL,350LEU,356SER	1t3s	A	0	242VAL,246MET,344ILE,354ILE,356SER
4dex	357	ARG	A	241GLU,245MET	1t3s	A	0	241GLU,245MET,360SER
4dex	392	LEU	A	249ALA,250LEU,396CYS	1t3s	A	0	246MET,249ALA,250LEU,395ALA,396CYS
4dex	395	ALA	A	250LEU,387LEU	1t3s	A	0	250LEU,387LEU,392LEU
4dex	378	GLN	B	382GLU	none	-	0	-
4dex	382	GLU	B	378GLN,386ASN	none	-	0	-
4dex	385	LEU	B	389LEU	none	-	0	-
4dex	388	TYR	B	391TRP	none	-	0	-
4dex	389	LEU	B	385LEU,393PHE	none	-	0	-
4dex	391	TRP	B	388TYR,392ILE	none	-	0	-
4dex	392	ILE	B	391TRP	none	-	0	-
4dex	395	ALA	B	398VAL	none	-	0	-
4dex	399	MET	B	398VAL,407ALA	none	-	0	-
4dex	407	ALA	B	399MET	none	-	0	-
4m3k	100	ASP	A	98THR	1i2s	A	0	98THR
4m3k	101	ASP	A	140LYS,98THR	1i2s	A	0	140LYS,98THR
4m3k	137	LEU	A	122LEU,95ILE,97TYR	1i2s	A	0	122LEU,95ILE,97TYR
4m3k	140	LYS	A	101ASP,165PHE	1i2s	A	0	101ASP,165PHE
4m3k	143	GLY	A	147SER	1i2s	A	0	147SER
4m3k	145	PRO	A	139LEU,162PRO,165PHE	1i2s	A	0	139LEU,162PRO,165PHE
4m3k	147	SER	A	143GLY	1i2s	A	0	143GLY
4m3k	165	PHE	A	139LEU,140LYS,145PRO,168GLU	1i2s	A	0	139LEU,140LYS,145PRO
4m3k	168	GLU	A	164ARG,165PHE,166GLU	1i2s	A	0	164ARG,166GLU,171GLU
4m3k	95	ILE	A	119LEU,122LEU,137LEU	1i2s	A	0	119LEU,122LEU,137LEU
4m3k	98	THR	A	100ASP,101ASP	1i2s	A	0	100ASP,101ASP
4m3k	104	GLY	B	101THR	none	-	0	-
4m3k	108	SER	B	110TRP,96ASN	none	-	0	-
4m3k	110	TRP	B	108SER,37TYR,45ARG,94TYR	none	-	0	-
4m3k	32	THR	B	71ARG	none	-	0	-
4m3k	37	TYR	B	110TRP,45ARG,47LEU,50LEU,94TYR	none	-	0	-
4m3k	45	ARG	B	110TRP,37TYR,39GLN	none	-	0	-
4m3k	47	LEU	B	37TYR,50LEU	none	-	0	-
4m3k	50	LEU	B	37TYR,47LEU	none	-	0	-
4m3k	52	ASN	B	54VAL,55GLY,56ASP,71ARG	none	-	0	-
4m3k	96	ASN	B	108SER,109PHE	none	-	0	-
4mrt	109	GLU	A	147TRP	1qr0	A	0	107ASP,112LYS,151GLU
4mrt	114	ILE	A	118ILE,143PHE,144TYR	1qr0	A	0	143PHE
4mrt	117	GLU	A	115SER,121ARG	1qr0	A	0	120LYS
4mrt	118	ILE	A	114ILE,122PHE,123PHE,143PHE	1qr0	A	0	122PHE,123PHE,143PHE,147TRP
4mrt	121	ARG	A	117GLU	1qr0	A	0	122PHE
4mrt	122	PHE	A	118ILE,123PHE,165LEU	1qr0	A	0	118ILE,121ARG,147TRP,150LYS,154ILE,161LEU
4mrt	143	PHE	A	114ILE,118ILE,119ALA,123PHE,131LEU,144TYR,147TRP	1qr0	A	0	114ILE,118ILE,119ALA,123PHE,131LEU,144TYR,147TRP
4mrt	144	TYR	A	112LYS,114ILE,143PHE,147TRP,148SER	1qr0	A	0	112LYS,143PHE,147TRP,148SER
4mrt	147	TRP	A	109GLU,123PHE,143PHE,144TYR,161LEU,165LEU	1qr0	A	0	118ILE,122PHE,123PHE,143PHE,144TYR,151GLU,154ILE
4mrt	161	LEU	A	147TRP,154ILE,165LEU	1qr0	A	0	122PHE,154ILE
4mrt	34	ARG	A	30GLU	1qr0	A	0	-
4mrt	37	HIS	A	40ASP	1qr0	A	0	40ASP
4mrt	29	VAL	C	27LEU,32ILE,41ILE	2md9	A	0	27LEU,32ILE,41ILE
4mrt	41	ILE	C	23TRP,27LEU,29VAL,32ILE	2md9	A	0	23TRP,27LEU,29VAL,32ILE,38PHE
4mrt	45	ALA	C	49MET,69PHE	2md9	A	0	49MET,65LEU
4mrt	46	LEU	C	49MET	2md9	A	0	44HIS,49MET
4mrt	49	MET	C	45ALA,46LEU,48ALA,65LEU,69PHE	2md9	A	0	45ALA,46LEU,48ALA,65LEU
4mrt	50	ALA	C	26VAL	2md9	A	0	26VAL
4mrt	52	ALA	C	63LEU,65LEU	2md9	A	0	63LEU
4mrt	56	HIS	C	60GLN,62GLU	2md9	A	0	61VAL,62GLU
4mrt	65	LEU	C	48ALA,49MET,52ALA,68LEU,69PHE	2md9	A	0	45ALA,48ALA,49MET,68LEU,69PHE
4mrt	69	PHE	C	39PHE,45ALA,48ALA,49MET,65LEU,68LEU	2md9	A	0	39PHE,65LEU,70ALA
4q57	14	GLU	A	17SER	1cll	A	0	-
4q57	15	ALA	A	18LEU,68PHE	1cll	A	0	68PHE,72MET
4q57	18	LEU	A	15ALA,19PHE,21LYS	1cll	A	0	19PHE,21LYS,35VAL
4q57	19	PHE	A	18LEU,27ILE,32LEU,35VAL,68PHE	1cll	A	0	18LEU,27ILE,32LEU,35VAL,68PHE
4q57	32	LEU	A	19PHE,27ILE,36MET,48LEU,51MET,52ILE	1cll	A	0	19PHE,27ILE,36MET,48LEU,51MET,52ILE
4q57	35	VAL	A	19PHE,38SER,39LEU	1cll	A	0	18LEU,19PHE,38SER,39LEU
4q57	36	MET	A	32LEU,43PRO,51MET	1cll	A	0	32LEU,43PRO,48LEU,51MET
4q57	39	LEU	A	35VAL,41GLN	1cll	A	0	35VAL
4q57	41	GLN	A	39LEU	1cll	A	0	-
4q57	51	MET	A	32LEU,36MET	1cll	A	0	32LEU,36MET,43PRO,48LEU
4q57	52	ILE	A	27ILE,32LEU,63ILE	1cll	A	0	32LEU,63ILE
4q57	55	VAL	A	63ILE,71MET	1cll	A	0	63ILE,71MET
4q57	63	ILE	A	16PHE,27ILE,52ILE,55VAL,68PHE	1cll	A	0	16PHE,27ILE,52ILE,55VAL,68PHE
4q57	68	PHE	A	12PHE,15ALA,16PHE,19PHE,27ILE,63ILE,65PHE,69LEU,71MET,72MET	1cll	A	0	12PHE,15ALA,16PHE,19PHE,27ILE,63ILE,65PHE,69LEU,72MET
4q57	71	MET	A	55VAL,68PHE,72MET	1cll	A	0	55VAL,72MET
4q57	72	MET	A	12PHE,68PHE,71MET	1cll	A	0	12PHE,15ALA,68PHE,71MET,76MET
4q57	25	LEU	B	28ALA,29VAL	1sh6	A	-26	-
4q57	26	TYR	B	27LEU,30LEU	1sh6	A	-26	-
4q57	28	ALA	B	25LEU	1sh6	A	-26	-
4q57	29	VAL	B	25LEU	1sh6	A	-26	-
4q57	30	LEU	B	26TYR,27LEU	1sh6	A	-26	-
4q57	37	LYS	B	41ASP	1sh6	A	-26	-
4q57	40	ARG	B	41ASP	1sh6	A	-26	-
