# Supplementary material for: Interface residues of transient protein-protein complexes have extensive intra-protein interactions apart from inter-protein interactions
Source: Biol Direct. 2019 Jan 15;14:1. doi: 10.1186/s13062-019-0232-2 (PMC6334431; doi:10.1186/s13062-019-0232-2)
Supplement: Supplementary file 5 — Table S4. Number of intra-protein interactions involving interface residues. The number of intra-protein interactions are compared with those in the uncomplexed form. Common intra-protein interactions between complexed and uncomplexed forms are expressed as percentage. (XLS 26 kb) [file 13062_2019_232_MOESM5_ESM.xls]

## Sheet: Sheet1
Table S4: Number of intra-protein interactions involving interface residues .The number of intra-protein interactions are compared with those in the uncomplexed form. Common intra-protein interactions between complexed and uncomplexed forms are expressed as percentage.
PDB code	Number of Intra-protein interactions in complex form	Number of Intra-protein interactions retained in uncomplexed form	Percentage common interactions	Comments for anamolous low percentage
1ay7	38	36	94
1b0n	17	8	47
1f3v	9	1	11	*uncomplexed is a NMR structure with huge structural differences
1fm0	16	12	75
1g73	57	51	89
1gl4	20	18	90
1hx1	13	13	100
1jiw	59	43	72
1nrj	19	8	42	*beta subunit uncomplexed form is domain-swapped homodimer with huge structural changes
1o6s	61	50	81
1or7	104	69	66
1pxv	89	68	76
1r0r	40	33	82
1t0f	119	105	88
1t6g	82	77	93
1ta3	29	27	93
1uuz	44	39	88
1wqj	29	26	89
1z0j	26	23	88
1z5y	24	22	91
1zhh	54	46	85
1zlh	80	57	71
2apo	7	7	100
2cio	23	20	86
2dfx	18	16	88
2ejf	111	105	94
2es4	95	85	89
2fcw	9	3	33	*huge structural changes; also domain2 vs domain 3
2hqs_AH	46	32	69
2j9u	30	27	90
2uuy	16	10	62
2uyz	16	13	81
2vn5	29	16	55	*huge structural changes forming homodimer
2wel	100	70	70
2xgy	29	26	89
2z0d	70	56	80
3a8i_AE	23	19	82
3egv	35	26	74
3k2m	24	21	87
3mn5	37	29	78
4cj2	46	38	82
4dex	51	44	86
4m3k	25	23	92
4mrt	67	43	64
4q57	52	46	88
			78.4444
